# Supplementary material for: Convenient access to pyrrolidin-3-ylphosphonic acids and tetrahydro-2H-pyran-3-ylphosphonates with multiple contiguous stereocenters from nonracemic adducts of a Ni(II)-catalyzed Michael reaction
Source: Beilstein J Org Chem. 2020 Aug 25;16:2073–9. doi: 10.3762/bjoc.16.174 (PMC7476589; doi:10.3762/bjoc.16.174)
Supplement: File 2 — Crystallographic information files (CIF). [file Beilstein_J_Org_Chem-16-2073-s002.zip]

Archive with 2 entries (2 files):
- Aver1832dep2.cif
- KLIM1818dep.cif
