# Supplementary material for: Convenient access to pyrrolidin-3-ylphosphonic acids and tetrahydro-2H-pyran-3-ylphosphonates with multiple contiguous stereocenters from nonracemic adducts of a Ni(II)-catalyzed Michael reaction
Source: Beilstein J Org Chem. 2020 Aug 25;16:2073–9. doi: 10.3762/bjoc.16.174 (PMC7476589; doi:10.3762/bjoc.16.174)
Supplement: File 2 — Crystallographic information files (CIF). [file Beilstein_J_Org_Chem-16-2073-s002.zip › Aver1832dep2.cif]

data_Aver1832

# 
_vrf_PLAT602_I
;
PROBLEM: VERY LARGE Solvent Accessible VOID(S) in Structure        ! Info  
RESPONSE: Solvent Accessible VOID with V = 458(156) Ang.^3^ (36%) and coords.
x = 0.009, y = -0.018, z = 0.000. The distances from center of void (Ang.) to
C44 = 4.06; C45 = 4.15; C24 = 4.33.      
;
# Model has Chirality at C2  (Sohnke SpGr)  "R" 
# Model has Chirality at C3  (Sohnke SpGr)  "R" 
# Model has Chirality at C4  (Sohnke SpGr)  "S" 

_publ_contact_author              'Dr. Victor B. Rybakov'
_publ_contact_author_email        'Rybakov20021@yandex.ru'
loop_
_publ_author_name
'Alexander N. Reznikov'
'Anastasiya E. Sibiryakova'
'Dmitry S. Nikerov'
'Victor B. Rybakov'
'Eugene V. Golovin'
'Yuri N. Klimochkin' 

_journal_name_full                'Private Communication'

_chemical_name_systematic         
;
dimethyl (2R,3R,4S)-1-formyl-2,4-diphenylpyrrolidin-3-ylphosphonate
;

_chemical_name_common             ?
_chemical_melting_point_gt        399 
_chemical_melting_point_lt        402 
_chemical_formula_moiety          'C19 H22 N O4 P' 
_chemical_formula_sum             'C19 H22 N O4 P' 
_chemical_formula_weight          359.35
_chemical_absolute_configuration  'ad'

_exptl_crystal_description        'prism'
_exptl_crystal_colour             'yellow'
_exptl_crystal_density_diffrn     0.928          
_exptl_crystal_preparation        'cyclohexane / ethyl acetate, 9 : 1'

_cell_length_a                    9.1358(13)
_cell_length_b                    10.4978(19)
_cell_length_c                    13.5078(17)
_cell_angle_alpha                 90
_cell_angle_beta                  96.830(10)
_cell_angle_gamma                 90
_cell_volume                      1286.3(3)
_cell_formula_units_Z             2
_cell_measurement_temperature     295(2)

_space_group_crystal_system       'monoclinic'
_space_group_IT_number            4
_space_group_name_H-M_alt         'P 21'
_space_group_name_Hall            'P 2yb' 
loop_
 _space_group_symop_operation_xyz
 'x+, y+, z+'
 '-x+, y+1/2, -z+'

_diffrn_ambient_temperature       295(2)

_refine_ls_R_factor_all           0.1077
_refine_ls_R_factor_gt            0.0758
_refine_ls_wR_factor_ref          0.2051
_refine_ls_wR_factor_gt           0.1816

loop_
 _atom_site_label
 _atom_site_type_symbol
 _atom_site_fract_x
 _atom_site_fract_y
 _atom_site_fract_z
 _atom_site_U_iso_or_equiv
 _atom_site_adp_type
 _atom_site_occupancy
 _atom_site_site_symmetry_order  
 _atom_site_calc_flag
 _atom_site_refinement_flags_posn
 _atom_site_refinement_flags_adp
 _atom_site_refinement_flags_occupancy
 _atom_site_disorder_assembly
 _atom_site_disorder_group
N1 N 0.1894(6) 0.4047(5) 0.5432(4) 0.0725(14) Uani 1 1 d . . . . .
C2 C 0.3301(6) 0.4431(5) 0.5968(5) 0.0614(14) Uani 1 1 d . . . . .
H2 H 0.3810 0.3668 0.6250 0.074 Uiso 1 1 calc R U . . .
C3 C 0.4095(6) 0.4909(5) 0.5123(5) 0.0588(14) Uani 1 1 d . . . . .
H3 H 0.4417 0.4155 0.4780 0.071 Uiso 1 1 calc R U . . .
C4 C 0.2887(7) 0.5551(6) 0.4404(5) 0.0674(16) Uani 1 1 d . . . . .
H4 H 0.2634 0.6370 0.4686 0.081 Uiso 1 1 calc R U . . .
C5 C 0.1607(7) 0.4624(7) 0.4455(6) 0.0775(19) Uani 1 1 d . . . . .
H5A H 0.0672 0.5072 0.4383 0.093 Uiso 1 1 calc R U . . .
H5B H 0.1588 0.3984 0.3935 0.093 Uiso 1 1 calc R U . . .
C11 C 0.1066(8) 0.3098(7) 0.5734(7) 0.085(2) Uani 1 1 d . . . . .
H11 H 0.1353 0.2723 0.6350 0.102 Uiso 1 1 calc R U . . .
O11 O -0.0041(6) 0.2708(6) 0.5241(5) 0.113(2) Uani 1 1 d . . . . .
C21 C 0.3126(7) 0.5352(7) 0.6811(5) 0.0718(17) Uani 1 1 d . . . . .
C22 C 0.2050(9) 0.6290(7) 0.6733(6) 0.083(2) Uani 1 1 d . . . . .
H22 H 0.1401 0.6350 0.6149 0.100 Uiso 1 1 calc R U . . .
C23 C 0.1917(12) 0.7142(9) 0.7502(7) 0.109(3) Uani 1 1 d . . . . .
H23 H 0.1211 0.7784 0.7435 0.130 Uiso 1 1 calc R U . . .
C24 C 0.2870(16) 0.7005(14) 0.8374(9) 0.149(5) Uani 1 1 d . . . . .
H24 H 0.2769 0.7540 0.8910 0.178 Uiso 1 1 calc R U . . .
C25 C 0.3925(14) 0.6125(16) 0.8459(8) 0.155(5) Uani 1 1 d . . . . .
H25 H 0.4578 0.6082 0.9042 0.186 Uiso 1 1 calc R U . . .
C26 C 0.4068(10) 0.5257(12) 0.7680(7) 0.117(3) Uani 1 1 d . . . . .
H26 H 0.4791 0.4629 0.7753 0.141 Uiso 1 1 calc R U . . .
P3 P 0.57026(15) 0.58969(14) 0.54202(12) 0.0621(4) Uani 1 1 d . . . . .
O3 O 0.5429(6) 0.7204(4) 0.5741(4) 0.0869(14) Uani 1 1 d . . . . .
O31 O 0.6665(5) 0.5060(5) 0.6205(4) 0.0801(13) Uani 1 1 d . . . . .
C31 C 0.8033(10) 0.5565(8) 0.6687(8) 0.118(3) Uani 1 1 d . . . . .
H31A H 0.8495 0.4946 0.7145 0.177 Uiso 1 1 calc R U . . .
H31B H 0.8674 0.5760 0.6193 0.177 Uiso 1 1 calc R U . . .
H31C H 0.7841 0.6327 0.7043 0.177 Uiso 1 1 calc R U . . .
O32 O 0.6541(4) 0.5935(5) 0.4477(3) 0.0791(12) Uani 1 1 d . . . . .
C32 C 0.7142(9) 0.4786(9) 0.4081(7) 0.105(3) Uani 1 1 d . . . . .
H32A H 0.7615 0.4997 0.3505 0.157 Uiso 1 1 calc R U . . .
H32B H 0.7849 0.4413 0.4580 0.157 Uiso 1 1 calc R U . . .
H32C H 0.6360 0.4191 0.3898 0.157 Uiso 1 1 calc R U . . .
C41 C 0.3220(7) 0.5760(7) 0.3354(5) 0.0682(15) Uani 1 1 d . . . . .
C46 C 0.3627(10) 0.4788(9) 0.2760(7) 0.094(2) Uani 1 1 d . . . . .
H46 H 0.3706 0.3964 0.3014 0.113 Uiso 1 1 calc R U . . .
C45 C 0.3920(13) 0.5008(13) 0.1792(7) 0.124(4) Uani 1 1 d . . . . .
H45 H 0.4227 0.4349 0.1406 0.149 Uiso 1 1 calc R U . . .
C44 C 0.3748(15) 0.6226(16) 0.1412(8) 0.140(5) Uani 1 1 d . . . . .
H44 H 0.3895 0.6373 0.0752 0.168 Uiso 1 1 calc R U . . .
C43 C 0.3360(14) 0.7238(12) 0.1991(8) 0.129(4) Uani 1 1 d . . . . .
H43 H 0.3273 0.8058 0.1729 0.154 Uiso 1 1 calc R U . . .
C42 C 0.3107(9) 0.7003(7) 0.2962(6) 0.088(2) Uani 1 1 d . . . . .
H42 H 0.2860 0.7672 0.3361 0.106 Uiso 1 1 calc R U . . .
 
loop_
 _atom_site_aniso_label
 _atom_site_aniso_U_11
 _atom_site_aniso_U_22
 _atom_site_aniso_U_33
 _atom_site_aniso_U_23
 _atom_site_aniso_U_13
 _atom_site_aniso_U_12
N1 0.063(3) 0.060(3) 0.094(4) 0.002(3) 0.006(3) -0.011(2)
C2 0.050(3) 0.050(3) 0.085(4) 0.009(3) 0.008(3) -0.001(2)
C3 0.058(3) 0.042(3) 0.075(4) 0.000(3) 0.007(3) 0.001(2)
C4 0.059(3) 0.052(3) 0.091(4) 0.000(3) 0.007(3) -0.001(2)
C5 0.064(4) 0.080(5) 0.085(5) 0.007(4) -0.008(3) -0.015(3)
C11 0.078(4) 0.067(4) 0.111(6) 0.002(4) 0.020(4) -0.015(4)
O11 0.084(3) 0.097(4) 0.153(6) -0.002(4) -0.003(4) -0.048(3)
C21 0.065(3) 0.076(4) 0.076(4) 0.004(3) 0.016(3) -0.004(3)
C22 0.086(5) 0.080(5) 0.087(5) -0.005(4) 0.023(4) 0.000(4)
C23 0.135(8) 0.096(6) 0.101(7) -0.013(5) 0.042(6) 0.012(6)
C24 0.157(11) 0.184(13) 0.107(8) -0.060(9) 0.023(8) -0.001(10)
C25 0.143(9) 0.228(15) 0.088(6) -0.053(9) -0.017(6) 0.039(11)
C26 0.086(5) 0.169(10) 0.091(6) -0.004(6) -0.007(5) 0.031(6)
P3 0.0604(7) 0.0411(6) 0.0845(10) 0.0021(9) 0.0068(7) -0.0066(7)
O3 0.098(3) 0.048(2) 0.114(4) -0.005(2) 0.008(3) -0.014(2)
O31 0.060(2) 0.071(3) 0.106(4) 0.008(3) -0.008(2) -0.007(2)
C31 0.092(5) 0.093(7) 0.157(8) 0.019(6) -0.034(6) -0.021(5)
O32 0.069(2) 0.065(2) 0.105(3) -0.003(3) 0.018(2) -0.019(3)
C32 0.082(5) 0.113(7) 0.125(7) -0.017(6) 0.039(5) -0.004(5)
C41 0.069(3) 0.054(4) 0.079(4) 0.002(3) -0.001(3) 0.000(3)
C46 0.110(6) 0.080(5) 0.091(6) 0.005(4) 0.013(5) 0.014(5)
C45 0.144(9) 0.148(11) 0.083(7) -0.006(7) 0.020(6) 0.026(8)
C44 0.160(10) 0.191(15) 0.069(6) 0.021(8) 0.010(6) -0.023(10)
C43 0.167(10) 0.124(9) 0.090(7) 0.032(7) 0.000(7) -0.038(8)
C42 0.107(6) 0.064(4) 0.090(5) 0.009(4) -0.003(5) -0.004(4)

loop_
 _geom_bond_atom_site_label_1
 _geom_bond_atom_site_label_2
 _geom_bond_distance
 _geom_bond_site_symmetry_2
 _geom_bond_publ_flag
N1 C11 1.344(8) . ?
N1 C5 1.448(9) . ?
N1 C2 1.455(8) . ?
C2 C3 1.509(8) . ?
C2 C21 1.517(9) . ?
C2 H2 0.9800 . ?
C3 C4 1.537(8) . ?
C3 P3 1.804(6) . ?
C3 H3 0.9800 . ?
C4 C41 1.501(9) . ?
C4 C5 1.529(8) . ?
C4 H4 0.9800 . ?
C5 H5A 0.9700 . ?
C5 H5B 0.9700 . ?
C11 O11 1.214(9) . ?
C11 H11 0.9300 . ?
C21 C26 1.374(11) . ?
C21 C22 1.387(9) . ?
C22 C23 1.387(11) . ?
C22 H22 0.9300 . ?
C23 C24 1.386(14) . ?
C23 H23 0.9300 . ?
C24 C25 1.330(16) . ?
C24 H24 0.9300 . ?
C25 C26 1.410(15) . ?
C25 H25 0.9300 . ?
C26 H26 0.9300 . ?
P3 O3 1.470(5) . ?
P3 O32 1.563(4) . ?
P3 O31 1.564(5) . ?
O31 C31 1.439(9) . ?
C31 H31A 0.9600 . ?
C31 H31B 0.9600 . ?
C31 H31C 0.9600 . ?
O32 C32 1.453(10) . ?
C32 H32A 0.9600 . ?
C32 H32B 0.9600 . ?
C32 H32C 0.9600 . ?
C41 C46 1.377(10) . ?
C41 C42 1.407(9) . ?
C46 C45 1.385(12) . ?
C46 H46 0.9300 . ?
C45 C44 1.379(16) . ?
C45 H45 0.9300 . ?
C44 C43 1.390(17) . ?
C44 H44 0.9300 . ?
C43 C42 1.382(12) . ?
C43 H43 0.9300 . ?
C42 H42 0.9300 . ?
 
loop_
 _geom_angle_atom_site_label_1
 _geom_angle_atom_site_label_2
 _geom_angle_atom_site_label_3
 _geom_angle
 _geom_angle_site_symmetry_1
 _geom_angle_site_symmetry_3
 _geom_angle_publ_flag
C11 N1 C5 122.6(6) . . ?
C11 N1 C2 123.4(6) . . ?
C5 N1 C2 113.1(5) . . ?
N1 C2 C3 101.0(5) . . ?
N1 C2 C21 112.6(5) . . ?
C3 C2 C21 117.3(5) . . ?
N1 C2 H2 108.5 . . ?
C3 C2 H2 108.5 . . ?
C21 C2 H2 108.5 . . ?
C2 C3 C4 104.5(5) . . ?
C2 C3 P3 118.4(4) . . ?
C4 C3 P3 113.1(4) . . ?
C2 C3 H3 106.7 . . ?
C4 C3 H3 106.7 . . ?
P3 C3 H3 106.7 . . ?
C41 C4 C5 112.2(6) . . ?
C41 C4 C3 116.8(5) . . ?
C5 C4 C3 100.8(5) . . ?
C41 C4 H4 108.9 . . ?
C5 C4 H4 108.9 . . ?
C3 C4 H4 108.9 . . ?
N1 C5 C4 104.5(5) . . ?
N1 C5 H5A 110.9 . . ?
C4 C5 H5A 110.9 . . ?
N1 C5 H5B 110.9 . . ?
C4 C5 H5B 110.9 . . ?
H5A C5 H5B 108.9 . . ?
O11 C11 N1 123.1(8) . . ?
O11 C11 H11 118.4 . . ?
N1 C11 H11 118.4 . . ?
C26 C21 C22 118.9(8) . . ?
C26 C21 C2 118.9(7) . . ?
C22 C21 C2 122.2(6) . . ?
C23 C22 C21 121.7(8) . . ?
C23 C22 H22 119.2 . . ?
C21 C22 H22 119.2 . . ?
C24 C23 C22 117.9(9) . . ?
C24 C23 H23 121.1 . . ?
C22 C23 H23 121.1 . . ?
C25 C24 C23 121.4(10) . . ?
C25 C24 H24 119.3 . . ?
C23 C24 H24 119.3 . . ?
C24 C25 C26 120.9(10) . . ?
C24 C25 H25 119.5 . . ?
C26 C25 H25 119.5 . . ?
C21 C26 C25 119.1(9) . . ?
C21 C26 H26 120.4 . . ?
C25 C26 H26 120.4 . . ?
O3 P3 O32 109.5(3) . . ?
O3 P3 O31 115.3(3) . . ?
O32 P3 O31 106.0(3) . . ?
O3 P3 C3 116.1(3) . . ?
O32 P3 C3 107.4(3) . . ?
O31 P3 C3 101.8(3) . . ?
C31 O31 P3 119.1(5) . . ?
O31 C31 H31A 109.5 . . ?
O31 C31 H31B 109.5 . . ?
H31A C31 H31B 109.5 . . ?
O31 C31 H31C 109.5 . . ?
H31A C31 H31C 109.5 . . ?
H31B C31 H31C 109.5 . . ?
C32 O32 P3 121.4(5) . . ?
O32 C32 H32A 109.5 . . ?
O32 C32 H32B 109.5 . . ?
H32A C32 H32B 109.5 . . ?
O32 C32 H32C 109.5 . . ?
H32A C32 H32C 109.5 . . ?
H32B C32 H32C 109.5 . . ?
C46 C41 C42 118.8(7) . . ?
C46 C41 C4 122.7(7) . . ?
C42 C41 C4 118.5(6) . . ?
C41 C46 C45 121.5(9) . . ?
C41 C46 H46 119.3 . . ?
C45 C46 H46 119.3 . . ?
C44 C45 C46 118.7(11) . . ?
C44 C45 H45 120.7 . . ?
C46 C45 H45 120.7 . . ?
C45 C44 C43 121.6(10) . . ?
C45 C44 H44 119.2 . . ?
C43 C44 H44 119.2 . . ?
C42 C43 C44 118.7(11) . . ?
C42 C43 H43 120.6 . . ?
C44 C43 H43 120.6 . . ?
C43 C42 C41 120.7(9) . . ?
C43 C42 H42 119.7 . . ?
C41 C42 H42 119.7 . . ?
 
loop_
 _geom_torsion_atom_site_label_1
 _geom_torsion_atom_site_label_2
 _geom_torsion_atom_site_label_3
 _geom_torsion_atom_site_label_4
 _geom_torsion
 _geom_torsion_site_symmetry_1
 _geom_torsion_site_symmetry_2
 _geom_torsion_site_symmetry_3
 _geom_torsion_site_symmetry_4
 _geom_torsion_publ_flag
C11 N1 C2 C3 150.0(6) . . . . ?
C5 N1 C2 C3 -19.3(6) . . . . ?
C11 N1 C2 C21 -84.1(8) . . . . ?
C5 N1 C2 C21 106.7(6) . . . . ?
N1 C2 C3 C4 36.2(6) . . . . ?
C21 C2 C3 C4 -86.6(6) . . . . ?
N1 C2 C3 P3 163.1(4) . . . . ?
C21 C2 C3 P3 40.4(7) . . . . ?
C2 C3 C4 C41 -161.5(5) . . . . ?
P3 C3 C4 C41 68.4(7) . . . . ?
C2 C3 C4 C5 -39.7(6) . . . . ?
P3 C3 C4 C5 -169.8(4) . . . . ?
C11 N1 C5 C4 -174.7(6) . . . . ?
C2 N1 C5 C4 -5.4(7) . . . . ?
C41 C4 C5 N1 152.2(6) . . . . ?
C3 C4 C5 N1 27.2(7) . . . . ?
C5 N1 C11 O11 -5.1(12) . . . . ?
C2 N1 C11 O11 -173.3(7) . . . . ?
N1 C2 C21 C26 143.1(7) . . . . ?
C3 C2 C21 C26 -100.3(8) . . . . ?
N1 C2 C21 C22 -37.2(8) . . . . ?
C3 C2 C21 C22 79.4(7) . . . . ?
C26 C21 C22 C23 0.9(12) . . . . ?
C2 C21 C22 C23 -178.8(7) . . . . ?
C21 C22 C23 C24 -2.0(14) . . . . ?
C22 C23 C24 C25 3.1(19) . . . . ?
C23 C24 C25 C26 -3(2) . . . . ?
C22 C21 C26 C25 -0.8(14) . . . . ?
C2 C21 C26 C25 178.9(9) . . . . ?
C24 C25 C26 C21 2(2) . . . . ?
C2 C3 P3 O3 -72.7(5) . . . . ?
C4 C3 P3 O3 50.0(6) . . . . ?
C2 C3 P3 O32 164.5(4) . . . . ?
C4 C3 P3 O32 -72.8(5) . . . . ?
C2 C3 P3 O31 53.3(5) . . . . ?
C4 C3 P3 O31 176.1(4) . . . . ?
O3 P3 O31 C31 -49.2(7) . . . . ?
O32 P3 O31 C31 72.1(6) . . . . ?
C3 P3 O31 C31 -175.8(6) . . . . ?
O3 P3 O32 C32 171.1(5) . . . . ?
O31 P3 O32 C32 46.2(6) . . . . ?
C3 P3 O32 C32 -62.1(6) . . . . ?
C5 C4 C41 C46 -60.1(8) . . . . ?
C3 C4 C41 C46 55.6(9) . . . . ?
C5 C4 C41 C42 119.8(7) . . . . ?
C3 C4 C41 C42 -124.5(7) . . . . ?
C42 C41 C46 C45 -0.2(12) . . . . ?
C4 C41 C46 C45 179.7(8) . . . . ?
C41 C46 C45 C44 -2.2(16) . . . . ?
C46 C45 C44 C43 3.2(19) . . . . ?
C45 C44 C43 C42 -1.7(19) . . . . ?
C44 C43 C42 C41 -0.9(16) . . . . ?
C46 C41 C42 C43 1.8(12) . . . . ?
C4 C41 C42 C43 -178.1(8) . . . . ?

_refine_ls_abs_structure_details
;
 Classical Flack method preferred over Parsons because s.u. lower.
;
_refine_ls_abs_structure_Flack    -0.01(6)

######################################################################### 
 
_audit_creation_method            'SHELXL-2015/1'
_shelx_SHELXL_version_number      '2015/1'

loop_
 _atom_type_symbol
 _atom_type_description
 _atom_type_scat_dispersion_real
 _atom_type_scat_dispersion_imag
 _atom_type_scat_source
 'C'  'C'   0.0181   0.0091
 'International Tables Vol C Tables 4.2.6.8 and 6.1.1.4'
 'H'  'H'   0.0000   0.0000
 'International Tables Vol C Tables 4.2.6.8 and 6.1.1.4'
 'N'  'N'   0.0311   0.0180
 'International Tables Vol C Tables 4.2.6.8 and 6.1.1.4'
 'O'  'O'   0.0492   0.0322
 'International Tables Vol C Tables 4.2.6.8 and 6.1.1.4'
 'P'  'P'   0.2955   0.4335
 'International Tables Vol C Tables 4.2.6.8 and 6.1.1.4'
 
_shelx_space_group_comment
;
The symmetry employed for this shelxl refinement is uniquely defined
by the following loop, which should always be used as a source of
symmetry information in preference to the above space-group names.
They are only intended as comments.
;
 
_cell_measurement_reflns_used     25
_cell_measurement_theta_min       30.22
_cell_measurement_theta_max       33.89
 
_exptl_crystal_density_meas       ?
_exptl_crystal_density_method     ?
_exptl_crystal_F_000              380
_exptl_transmission_factor_min    ?
_exptl_transmission_factor_max    ?
_exptl_crystal_size_max           0.200
_exptl_crystal_size_mid           0.200
_exptl_crystal_size_min           0.200
_exptl_absorpt_coefficient_mu     1.087
_shelx_estimated_absorpt_T_min    0.812
_shelx_estimated_absorpt_T_max    0.812
_exptl_absorpt_correction_type    'refdelf'
_exptl_absorpt_factor_muR         0.109
_exptl_absorpt_process_details
;
 Walker, N. & Stuart, D. (1983). Acta. Cryst. A39, 158-166.
;
_exptl_absorpt_correction_T_min   0.8575
_exptl_absorpt_correction_T_max   0.8970

_diffrn_radiation_type           'Cuk\a'
_diffrn_radiation_monochromator  'graphite'
_diffrn_radiation_probe          'x-ray'
_diffrn_radiation_wavelength     1.54184
_diffrn_source                   'Enraf Nonius FR590'
_diffrn_detector                 'scintillation LiI'
_diffrn_detector_dtime           1.195
_diffrn_measurement_device       '\k--geometry diffractometer'
_diffrn_measurement_device_type  'Enraf Nonius CAD4'
_diffrn_measurement_method       'non--profiled \w--scans'
_diffrn_standards_number         1
loop_
_diffrn_standard_refln_index_h
_diffrn_standard_refln_index_k
_diffrn_standard_refln_index_l
    1    1    2
_diffrn_standards_interval_time   60
_diffrn_standards_decay_%        23
_diffrn_standards_decay_corr_max 1.291
_diffrn_standards_decay_corr_min 1.000
_diffrn_reflns_number             5477
_diffrn_reflns_av_unetI/netI      0.0590
_diffrn_reflns_av_R_equivalents   0.0473 # before absorption correction
_diffrn_reflns_limit_h_min        -11
_diffrn_reflns_limit_h_max        11
_diffrn_reflns_limit_k_min        -13
_diffrn_reflns_limit_k_max        13
_diffrn_reflns_limit_l_min        0
_diffrn_reflns_limit_l_max        16
_diffrn_reflns_theta_min          3.295
_diffrn_reflns_theta_max          74.995
_diffrn_reflns_theta_full         67.686
_diffrn_measured_fraction_theta_max                0.999
_diffrn_measured_fraction_theta_full               1.000 
_diffrn_reflns_Laue_measured_fraction_max          0.999
_diffrn_reflns_Laue_measured_fraction_full         1.000
_diffrn_reflns_point_group_measured_fraction_max   0.992
_diffrn_reflns_point_group_measured_fraction_full  0.996
_reflns_number_total              5257
_reflns_number_gt                 3287
_reflns_threshold_expression      'I > 2\s(I)'
_reflns_Friedel_coverage          0.879
_reflns_Friedel_fraction_max      0.984
_reflns_Friedel_fraction_full     0.991
 
_reflns_special_details
;
 Reflections were merged by SHELXL according to the crystal
 class for the calculation of statistics and refinement.
 _reflns_Friedel_fraction is defined as the number of unique
 Friedel pairs measured divided by the number that would be
 possible theoretically, ignoring centric projections and
 systematic absences.
;
 
_computing_data_collection        ?
_computing_cell_refinement        ?
_computing_data_reduction         ?
_computing_structure_solution     ?
_computing_structure_refinement 'SHELXL-2015/1 (Sheldrick, 2015)'
_computing_molecular_graphics     ?
_computing_publication_material   ?

_refine_special_details           ?
_refine_ls_structure_factor_coef  'Fsqd'
_refine_ls_matrix_type            'full'
_refine_ls_weighting_scheme       'calc'
_refine_ls_weighting_details
'w=1/[\s^2^(Fo^2^)+(0.1116P)^2^] where P=(Fo^2^+2Fc^2^)/3'
_atom_sites_solution_primary      'direct'
_atom_sites_solution_secondary    'difmap'
_atom_sites_solution_hydrogens    'geom'
_refine_ls_hydrogen_treatment     'constr'
_refine_ls_extinction_method      'none'
_refine_ls_extinction_coef        .
_refine_ls_number_reflns          5257
_refine_ls_number_parameters      226
_refine_ls_number_restraints      1
_refine_ls_goodness_of_fit_ref    0.971
_refine_ls_restrained_S_all       0.971
_refine_ls_shift/su_max           0.000
_refine_ls_shift/su_mean          0.000
 
_geom_special_details
;
 All esds (except the esd in the dihedral angle between two l.s. planes)
 are estimated using the full covariance matrix.  The cell esds are taken
 into account individually in the estimation of esds in distances, angles
 and torsion angles; correlations between esds in cell parameters are only
 used when they are defined by crystal symmetry.  An approximate (isotropic)
 treatment of cell esds is used for estimating esds involving l.s. planes.
;
 
_refine_diff_density_max    0.220
_refine_diff_density_min   -0.226
_refine_diff_density_rms    0.045

_shelx_res_file
;
TITL Aver1832
 aver1832.res created by SHELXL-2015/1 at 19:20:24 on 17-Apr-2020
CELL 1.54186 9.1358 10.4978 13.5078 90 96.83 90
ZERR 2       0.0013  0.0019  0.0017  0   0.01 0
LATT -1
SYMM -X, 0.5+Y, -Z
SFAC C   H N O P
UNIT 38 44 2 8 2
SIZE 0.2 0.2 0.2
TEMP 22
L.S. 10
PLAN  5
FMAP 2
BOND $H
HTAB
CONF
ACTA
EQIV $1 -x+1, y-1/2, -z+1
HTAB C3 O3_$1
WGHT    0.111600
FVAR       1.02458
N1    3    0.189392    0.404747    0.543196    11.00000    0.06305    0.05995 =
         0.09383    0.00235    0.00631   -0.01121
C2    1    0.330138    0.443072    0.596790    11.00000    0.04973    0.04960 =
         0.08487    0.00858    0.00776   -0.00145
AFIX  13
H2    2    0.381003    0.366758    0.624952    11.00000   -1.20000
AFIX   0
C3    1    0.409509    0.490901    0.512348    11.00000    0.05847    0.04230 =
         0.07539    0.00033    0.00702    0.00074
AFIX  13
H3    2    0.441676    0.415518    0.477994    11.00000   -1.20000
AFIX   0
C4    1    0.288726    0.555060    0.440355    11.00000    0.05893    0.05226 =
         0.09051    0.00040    0.00690   -0.00121
AFIX  13
H4    2    0.263367    0.636996    0.468626    11.00000   -1.20000
AFIX   0
C5    1    0.160675    0.462370    0.445452    11.00000    0.06353    0.07996 =
         0.08519    0.00688   -0.00758   -0.01532
AFIX  23
H5A   2    0.067174    0.507205    0.438265    11.00000   -1.20000
H5B   2    0.158783    0.398378    0.393514    11.00000   -1.20000
AFIX   0
C11   1    0.106551    0.309818    0.573380    11.00000    0.07842    0.06749 =
         0.11071    0.00159    0.02013   -0.01525
AFIX  43
H11   2    0.135347    0.272256    0.634975    11.00000   -1.20000
AFIX   0
O11   4   -0.004085    0.270768    0.524062    11.00000    0.08429    0.09722 =
         0.15319   -0.00204   -0.00252   -0.04793
C21   1    0.312615    0.535161    0.681079    11.00000    0.06527    0.07555 =
         0.07647    0.00428    0.01571   -0.00367
C22   1    0.204979    0.629041    0.673253    11.00000    0.08649    0.08005 =
         0.08655   -0.00498    0.02285   -0.00019
AFIX  43
H22   2    0.140079    0.635032    0.614938    11.00000   -1.20000
AFIX   0
C23   1    0.191702    0.714173    0.750174    11.00000    0.13532    0.09637 =
         0.10108   -0.01343    0.04199    0.01228
AFIX  43
H23   2    0.121110    0.778406    0.743478    11.00000   -1.20000
AFIX   0
C24   1    0.286974    0.700498    0.837353    11.00000    0.15678    0.18363 =
         0.10744   -0.05971    0.02346   -0.00057
AFIX  43
H24   2    0.276879    0.753972    0.891013    11.00000   -1.20000
AFIX   0
C25   1    0.392533    0.612545    0.845925    11.00000    0.14259    0.22757 =
         0.08849   -0.05324   -0.01695    0.03856
AFIX  43
H25   2    0.457832    0.608242    0.904150    11.00000   -1.20000
AFIX   0
C26   1    0.406848    0.525720    0.767982    11.00000    0.08636    0.16940 =
         0.09136   -0.00376   -0.00708    0.03067
AFIX  43
H26   2    0.479107    0.462904    0.775300    11.00000   -1.20000
AFIX   0
P3    5    0.570257    0.589688    0.542021    11.00000    0.06039    0.04112 =
         0.08446    0.00212    0.00683   -0.00657
O3    4    0.542866    0.720444    0.574074    11.00000    0.09802    0.04755 =
         0.11389   -0.00521    0.00801   -0.01379
O31   4    0.666542    0.505984    0.620490    11.00000    0.05957    0.07075 =
         0.10571    0.00756   -0.00782   -0.00664
C31   1    0.803272    0.556512    0.668660    11.00000    0.09212    0.09325 =
         0.15655    0.01871   -0.03388   -0.02084
AFIX  33
H31A  2    0.849499    0.494578    0.714455    11.00000   -1.50000
H31B  2    0.867406    0.575994    0.619350    11.00000   -1.50000
H31C  2    0.784104    0.632665    0.704302    11.00000   -1.50000
AFIX   0
O32   4    0.654115    0.593538    0.447689    11.00000    0.06869    0.06516 =
         0.10547   -0.00258    0.01839   -0.01864
C32   1    0.714231    0.478646    0.408141    11.00000    0.08226    0.11325 =
         0.12486   -0.01656    0.03934   -0.00441
AFIX  33
H32A  2    0.761481    0.499687    0.350486    11.00000   -1.50000
H32B  2    0.784948    0.441285    0.458018    11.00000   -1.50000
H32C  2    0.635980    0.419062    0.389791    11.00000   -1.50000
AFIX   0
C41   1    0.321953    0.575998    0.335357    11.00000    0.06912    0.05378 =
         0.07944    0.00239   -0.00067    0.00007
C46   1    0.362665    0.478758    0.275972    11.00000    0.11036    0.08010 =
         0.09104    0.00462    0.01273    0.01368
AFIX  43
H46   2    0.370641    0.396399    0.301406    11.00000   -1.20000
AFIX   0
C45   1    0.392010    0.500841    0.179196    11.00000    0.14446    0.14786 =
         0.08262   -0.00562    0.01954    0.02615
AFIX  43
H45   2    0.422718    0.434882    0.140590    11.00000   -1.20000
AFIX   0
C44   1    0.374797    0.622593    0.141190    11.00000    0.15973    0.19087 =
         0.06930    0.02074    0.01031   -0.02281
AFIX  43
H44   2    0.389497    0.637313    0.075202    11.00000   -1.20000
AFIX   0
C43   1    0.336038    0.723791    0.199057    11.00000    0.16733    0.12426 =
         0.09049    0.03239   -0.00024   -0.03780
AFIX  43
H43   2    0.327318    0.805759    0.172902    11.00000   -1.20000
AFIX   0
C42   1    0.310706    0.700268    0.296205    11.00000    0.10692    0.06437 =
         0.08988    0.00905   -0.00291   -0.00370
AFIX  43
H42   2    0.285977    0.767242    0.336111    11.00000   -1.20000
AFIX   0
HKLF 4

REM  Aver1832
REM R1 =  0.0758 for    3287 Fo > 4sig(Fo)  and  0.1077 for all    5257 data
REM    226 parameters refined using      1 restraints

END

WGHT      0.1105      0.0000

REM Instructions for potential hydrogen bonds
HTAB C3 O3_$1

REM Highest difference peak  0.220,  deepest hole -0.226,  1-sigma level  0.045
Q1    1   0.8178  0.5797  0.9875  11.00000  0.05    0.22
Q2    1   0.0865  0.1394  0.8336  11.00000  0.05    0.20
Q3    1   0.9097  0.5332  0.8367  11.00000  0.05    0.19
Q4    1   0.1961  0.2875 -0.0365  11.00000  0.05    0.19
Q5    1   0.0700  1.0237  0.9312  11.00000  0.05    0.18
;
_shelx_res_checksum   64174

_shelx_hkl_file
;
   1 -13   0 11.6745 1.09562   1
   0 -12   0 16.2718 4.75609   1
   1 -12   0 30.2091 3.84585   1
   2 -12   0 11.4763 4.51107   1
   3 -12   0 4.38864 3.92342   1
   4 -12   0 4.94993 3.33079   1
   1 -11   0 16.5603 4.08676   1
   2 -11   0 43.7089 5.35087   1
   3 -11   0 5.05487 4.10627   1
   4 -11   0 1.18777 3.60205   1
   5 -11   0  0.8089 2.81407   1
   6 -11   0 2.83262 0.81823   1
   0 -10   0 122.846 8.59566   1
   1 -10   0 71.3706 5.82344   1
   2 -10   0 27.0581 4.42276   1
   3 -10   0 11.6916 4.04093   1
   4 -10   0   25.15 4.07274   1
   5 -10   0 20.6729 9.55821   1
   6 -10   0 13.2472 2.65954   1
   7 -10   0 10.8113 1.58373   1
   1  -9   0 38.0368 6.12911   1
   2  -9   0 77.8783  5.4073   1
   3  -9   0   41.11  4.7603   1
   4  -9   0 94.3271  11.154   1
   5  -9   0  20.581 3.70719   1
   6  -9   0 22.0559 2.93385   1
   7  -9   0  19.117 3.08703   1
   8  -9   0 3.14075 4.05958   1
   0  -8   0 335.626 12.9268   1
   1  -8   0  389.86 23.9891   1
   2  -8   0 66.4827 18.5117   1
   3  -8   0 6.25563 3.45864   1
   4  -8   0 22.1338  4.8117   1
   5  -8   0 19.6303 4.72455   1
   6  -8   0 14.0604 6.60593   1
   7  -8   0 27.4898 8.73517   1
   8  -8   0 26.5983 3.78216   1
   9  -8   0 3.03695 0.60862   1
   1  -7   0 53.6252 4.16556   1
   2  -7   0 136.643  8.2389   1
   3  -7   0 351.966 15.5517   1
   4  -7   0 369.896 20.2697   1
   5  -7   0 141.356 11.5173   1
   6  -7   0 14.3395 3.18912   1
   7  -7   0 22.1337 5.03082   1
   8  -7   0 9.37562  6.9047   1
   9  -7   0 4.10584 1.90993   1
   0  -6   0 455.143 12.0282   1
   1  -6   0 161.834 10.2747   1
   2  -6   0 84.0018 5.24889   1
   3  -6   0 14.8327 3.72819   1
   4  -6   0 67.9325 9.31976   1
   5  -6   0 55.3028 8.90844   1
   6  -6   0  3.7022 3.04633   1
   7  -6   0 26.5958 8.79729   1
   8  -6   0 50.5934 5.00712   1
   9  -6   0 14.5484 3.11512   1
  10  -6   0 0.82413 0.78407   1
   1  -5   0 149.498 10.5479   1
   2  -5   0 247.312   15.81   1
   3  -5   0 681.255 61.5399   1
   4  -5   0 320.598 25.8449   1
   5  -5   0 3.04686 3.06579   1
   6  -5   0 36.1009 4.60156   1
   7  -5   0 41.1465 6.38955   1
   8  -5   0 12.0353 3.08597   1
   9  -5   0 0.31806 3.05337   1
  10  -5   0 9.54185 3.06666   1
   0  -4   0 1258.30 12.4239   1
   1  -4   0 5.77559 1.64359   1
   2  -4   0 157.214  3.9752   1
   3  -4   0 455.335 60.3463   1
   4  -4   0 24.0964 3.13781   1
   5  -4   0 70.4447 6.47324   1
   6  -4   0 109.542 6.61306   1
   7  -4   0 38.3878 4.33396   1
   8  -4   0 16.5988 3.61347   1
   9  -4   0 16.4816 3.62495   1
  10  -4   0 6.31268 3.23054   1
   1  -3   0 1224.47 58.5032   1
   2  -3   0 477.177 44.3326   1
   3  -3   0 513.673 22.9361   1
   4  -3   0 271.591 7.25184   1
   5  -3   0 62.1194 4.76353   1
   6  -3   0 45.7794 4.37311   1
   7  -3   0 33.7056 3.99488   1
   8  -3   0 13.3677 5.98879   1
   9  -3   0  8.7033 3.29004   1
  10  -3   0 11.3415 3.00492   1
  11  -3   0 12.4186 0.89344   1
   0  -2   012635.10  159.05   1
   1  -2   0 5505.04 369.043   1
   2  -2   0 856.399 6.12863   1
   3  -2   0 611.144 7.96993   1
   4  -2   0 747.322 37.5671   1
   5  -2   0 35.5003 4.02231   1
   6  -2   0 50.9347  4.8227   1
   7  -2   0 40.2305 4.05765   1
   8  -2   0  113.17 6.12083   1
   9  -2   0 15.3114 3.93855   1
  10  -2   0 0.55096 3.09476   1
  11  -2   0  4.7239 1.51233   1
   1  -1   0 4084.30  13.527   1
   2  -1   0 525.216 17.7933   1
   3  -1   0 982.575 16.3389   1
   4  -1   0 471.674 16.3901   1
   5  -1   0 251.437  7.0673   1
   6  -1   0 32.4284 3.87401   1
   7  -1   0 4.83295 3.38495   1
   8  -1   0 19.3306 3.79344   1
   9  -1   0 0.86208 3.29673   1
  10  -1   0 4.97954 3.33936   1
  11  -1   0 7.90731 1.88505   1
   1   0   0 9761.22 61.1919   1
   2   0   0 3064.45 12.0259   1
   3   0   0 1987.70 30.6727   1
   4   0   0 645.557 21.7207   1
   5   0   0  152.12 5.48949   1
   6   0   0 111.602 5.67861   1
   7   0   0 88.0712 13.9324   1
   8   0   0 180.625 8.18769   1
   9   0   0  43.704 4.81305   1
  10   0   0 1.60917 3.33842   1
  11   0   0 0.23944 1.70735   1
   1   1   0 4093.40  42.813   1
   2   1   0 517.316 13.5824   1
   3   1   0 1074.73  27.048   1
   4   1   0  520.56 8.58772   1
   5   1   0  236.52 6.98746   1
   6   1   0 28.1841 3.99897   1
   7   1   0  7.2192 2.88005   1
   8   1   0 22.0455 3.85198   1
   9   1   0 7.52763 6.71006   1
  10   1   0 4.42521 3.78244   1
  11   1   0 9.35741 2.52164   1
   0   2   013221.10 162.823   1
   1   2   0 5325.71 321.135   1
   2   2   0 901.321 20.2299   1
   3   2   0 681.754 10.6264   1
   4   2   0 755.093 13.5304   1
   5   2   0 30.8725 6.25439   1
   6   2   0 60.0691 4.98461   1
   7   2   0  33.958 4.12485   1
   8   2   0 109.379 11.6415   1
   9   2   0 13.8799   4.086   1
  10   2   0 3.60595  3.2338   1
  11   2   0 6.93799 1.45131   1
   1   3   0 1260.82 44.6073   1
   2   3   0 458.631 44.3014   1
   3   3   0 537.155 18.3216   1
   4   3   0 293.622 7.42854   1
   5   3   0  63.319 4.97576   1
   6   3   0 43.5221  4.9059   1
   7   3   0  29.272 4.18034   1
   8   3   0 26.6663 6.07186   1
   9   3   0 7.70332 3.65935   1
  10   3   0 15.9052 7.46597   1
  11   3   0 9.70021 1.30843   1
   0   4   0 925.271 9.41011   1
   1   4   0 4.31431 1.67935   1
   2   4   0 125.338  8.3411   1
   3   4   0 395.312 33.0035   1
   4   4   0 18.9921 4.15009   1
   5   4   0 72.2931 5.03237   1
   6   4   0 131.847 9.92249   1
   7   4   0 40.6572 4.70688   1
   8   4   0 20.9466 4.31777   1
   9   4   0 15.3273 4.38767   1
  10   4   0 5.87171 2.75279   1
   1   5   0 180.483  4.0293   1
   2   5   0 239.174 4.60303   1
   3   5   0 481.884 34.9792   1
   4   5   0 275.577 19.9071   1
   5   5   0 11.2478 3.46366   1
   6   5   0 45.9054 9.44319   1
   7   5   0 44.0069 4.91652   1
   8   5   0 17.4506 3.81474   1
   9   5   0 13.2132  3.4915   1
  10   5   0 10.5731 2.86067   1
   0   6   0 408.689 8.16939   1
   1   6   0 87.0522 3.69179   1
   2   6   0 93.5249 5.59018   1
   3   6   0 18.0114 7.98085   1
   4   6   0 57.7992 8.03751   1
   5   6   0  53.836 5.13336   1
   6   6   0 3.75688 3.36913   1
   7   6   0  25.748 4.39732   1
   8   6   0  43.601  4.7329   1
   9   6   0 13.2211 3.92985   1
  10   6   0 1.72624 1.17447   1
   1   7   0 48.5356 3.40242   1
   2   7   0 157.386 13.7138   1
   3   7   0 242.407 7.03165   1
   4   7   0 280.498 16.8288   1
   5   7   0 156.298 12.3012   1
   6   7   0 20.8542 4.45572   1
   7   7   0 21.9534  9.0933   1
   8   7   0 10.3375 8.56059   1
   9   7   0 0.84546  2.7635   1
   0   8   0 315.815 9.21858   1
   1   8   0 288.493  7.5825   1
   2   8   0 54.0956 4.90774   1
   3   8   0 0.93306 3.33455   1
   4   8   0 21.2721  5.2168   1
   5   8   0 32.1519 4.17579   1
   6   8   0 19.6614 4.71798   1
   7   8   0 7.87248 6.90236   1
   8   8   0 15.5581 5.56541   1
   9   8   0 0.51604 1.16493   1
   1   9   0 28.3191  4.1863   1
   2   9   0 69.9552  4.8349   1
   3   9   0 23.3484 4.65111   1
   4   9   0 73.9824 8.49033   1
   5   9   0 35.1936 5.57014   1
   6   9   0 38.1013 6.77768   1
   7   9   0 15.6464 5.75993   1
   8   9   0 0.26422 2.12204   1
   0  10   0 88.5874 7.86787   1
   1  10   0 55.9448 5.27752   1
   2  10   0 24.1579 6.23224   1
   3  10   0 12.3998 4.45496   1
   4  10   0 11.1826 5.79948   1
   5  10   0 16.1309 5.90535   1
   6  10   0 21.6067 5.21837   1
   7  10   0 7.54421 2.80939   1
   1  11   0 19.1157 4.51382   1
   2  11   0 37.5101 4.95889   1
   3  11   0 14.0103 4.55334   1
   4  11   0 0.58805 4.70442   1
   5  11   0 0.49978 3.98638   1
   6  11   0 3.95046 1.92946   1
   0  12   0 18.5839 5.48341   1
   1  12   0 20.7667 4.41251   1
   2  12   0 9.24772 4.64228   1
   3  12   0 2.58371 4.27173   1
   4  12   0 0.29428 2.37261   1
   1  13   0 12.0127 1.40035   1
  -1 -13   1 2.44101 1.29775   1
   0 -13   1 3.51664 1.35977   1
   1 -13   1 16.9904 1.41822   1
  -4 -12   1 5.42686   1.956   1
  -3 -12   1 2.26563 2.80371   1
  -2 -12   1 14.6756 3.40983   1
  -1 -12   1  33.614 4.18606   1
   0 -12   1 22.8781 3.97805   1
   1 -12   1 14.2062 4.52865   1
   2 -12   1 5.27012 5.69221   1
   3 -12   1 6.82338 6.05435   1
   4 -12   1 1.66723 4.74941   1
  -6 -11   1 5.68542 1.37583   1
  -5 -11   1 0.33926   2.673   1
  -4 -11   1 2.38565  3.4919   1
  -3 -11   1 0.39311 3.16162   1
  -2 -11   1 22.3073 4.25332   1
  -1 -11   1 3.76237 4.05008   1
   0 -11   1 7.57627 4.32022   1
   1 -11   1 20.3951 4.98073   1
   2 -11   1 59.4808 7.43372   1
   3 -11   1 17.3839  6.2442   1
   4 -11   1 0.73149 5.90147   1
   5 -11   1 3.57109 5.68869   1
   6 -11   1 0.17458 1.40634   1
  -7 -10   1 7.72403 2.13323   1
  -6 -10   1  9.7567 3.60664   1
  -5 -10   1 20.9966 4.22919   1
  -4 -10   1 15.9009 4.37235   1
  -3 -10   1 21.7774 3.95299   1
  -2 -10   1 77.2177 6.28228   1
  -1 -10   1 89.5516 7.11996   1
   0 -10   1 87.8909 7.02011   1
   1 -10   1  21.935 5.92174   1
   2 -10   1 0.60789 4.85344   1
   3 -10   1 0.69972 5.58802   1
   4 -10   1 3.40552 5.28371   1
   5 -10   1 32.0446 6.56322   1
   6 -10   1 8.66353 3.89626   1
   7 -10   1 14.6308 2.90409   1
  -8  -9   1 1.64522 1.55787   1
  -7  -9   1 16.7728 4.01401   1
  -6  -9   1 42.6229 5.47012   1
  -5  -9   1 41.9983 5.18083   1
  -4  -9   1 35.5746 4.79156   1
  -3  -9   1 5.55686 3.42614   1
  -2  -9   1 31.4732 5.01986   1
  -1  -9   1 57.7692 6.43836   1
   0  -9   1 37.0751 6.07293   1
   1  -9   1 74.6538 8.00255   1
   2  -9   1 169.878 10.1696   1
   3  -9   1 104.716 8.34634   1
   4  -9   1 57.0756 8.10794   1
   5  -9   1 0.60096 4.79942   1
   6  -9   1 13.3429 4.80006   1
   7  -9   1 9.55212 5.62334   1
   8  -9   1 1.16653 1.95038   1
  -9  -8   1 6.95584 0.19013   1
  -8  -8   1 23.2091 3.85164   1
  -7  -8   1 8.22634 3.95949   1
  -6  -8   1 10.4689 3.74174   1
  -5  -8   1  21.111 4.75373   1
  -4  -8   1 8.95358 3.81811   1
  -3  -8   1 44.1763 5.42932   1
  -2  -8   1 128.964 8.71121   1
  -1  -8   1 419.236 14.0366   1
   0  -8   1 191.038  11.386   1
   1  -8   1  149.65 10.1247   1
   2  -8   1 7.89573 5.73065   1
   3  -8   1 6.45255 5.07317   1
   4  -8   1 55.4612 8.11791   1
   5  -8   1  0.5574 4.45919   1
   6  -8   1 45.9508 6.11238   1
   7  -8   1 33.8331 6.78706   1
   8  -8   1 16.7254 4.69074   1
  -9  -7   1 0.32038 2.21441   1
  -8  -7   1 3.41347 3.50283   1
  -7  -7   1 11.4594 3.69883   1
  -6  -7   1  24.555 4.62012   1
  -5  -7   1 174.858 9.45058   1
  -4  -7   1 144.407 8.80201   1
  -3  -7   1 44.6995 5.34013   1
  -2  -7   1 40.2929 5.14265   1
  -1  -7   1 51.7205 5.72279   1
   0  -7   1 17.8307 4.06332   1
   1  -7   1   38.14 5.84202   1
   2  -7   1 389.842   13.73   1
   3  -7   1 535.757 16.1684   1
   4  -7   1 233.982 11.6433   1
   5  -7   1 61.0307 6.73083   1
   6  -7   1 9.84348 5.68483   1
   7  -7   1  2.2494 6.56381   1
   8  -7   1  10.391 4.99176   1
   9  -7   1 8.49858 2.74288   1
 -10  -6   1 1.62906 1.20135   1
  -9  -6   1 14.9741 3.60901   1
  -8  -6   1 32.8757 4.10946   1
  -7  -6   1  15.906 4.56591   1
  -6  -6   1 13.0276 3.64005   1
  -5  -6   1 4.27042 3.56257   1
  -4  -6   1 27.9274 4.23679   1
  -3  -6   1 0.44529 3.57122   1
  -2  -6   1 13.5708 4.29618   1
  -1  -6   1 330.488 10.6406   1
   0  -6   1 430.196 12.7301   1
   1  -6   1 125.805 9.26334   1
   2  -6   1 71.4665 6.03455   1
   3  -6   1 6.06192 4.63684   1
   4  -6   1 30.7431 4.74147   1
   5  -6   1 178.067 10.3223   1
   6  -6   1 8.61093 6.54571   1
   7  -6   1 16.1507 5.96029   1
   8  -6   1 6.66566 5.38204   1
   9  -6   1 5.62885 4.07537   1
  10  -6   1 0.35235 0.94365   1
 -10  -5   1 16.0073 2.69616   1
  -9  -5   1 2.96271 3.63225   1
  -8  -5   1 6.38157 2.77264   1
  -7  -5   1 24.1094 3.86712   1
  -6  -5   1 36.7446 5.29419   1
  -5  -5   1 54.2603  5.0428   1
  -4  -5   1 271.972 10.5506   1
  -3  -5   1 341.103 10.6242   1
  -2  -5   1 122.172 6.45901   1
  -1  -5   1 15.9224 3.29051   1
   0  -5   1 66.1693 4.85791   1
   1  -5   1 127.051 5.69216   1
   2  -5   1 185.525 7.44729   1
   3  -5   1 693.884 14.9184   1
   4  -5   1 169.462 9.90383   1
   5  -5   1 12.7678 5.71245   1
   6  -5   1  3.9523 6.24928   1
   7  -5   1 51.8625 7.48898   1
   8  -5   1 0.64682 5.18308   1
   9  -5   1  5.7551 4.43232   1
  10  -5   1 6.64674 3.02372   1
 -10  -4   1  7.3794 2.48509   1
  -9  -4   1 30.4064 4.09196   1
  -8  -4   1 38.5224 4.81286   1
  -7  -4   1  7.3045 3.08149   1
  -6  -4   1 48.4304 4.91768   1
  -5  -4   1 22.9945 3.99652   1
  -4  -4   1 17.1063  3.8487   1
  -3  -4   1  674.70 13.7439   1
  -2  -4   1  200.91 7.07165   1
  -1  -4   1 149.339 5.50237   1
   0  -4   1 459.235 5.94725   1
   1  -4   1 153.492 4.56715   1
   2  -4   1 123.282 4.71277   1
   3  -4   1 234.559 9.41076   1
   4  -4   1 51.1993 5.95265   1
   5  -4   1 102.008 8.73658   1
   6  -4   1 113.602 9.13644   1
   7  -4   1 68.1531 8.36051   1
   8  -4   1 0.37152 4.63993   1
   9  -4   1  6.2967 4.37165   1
  10  -4   1 0.49027 3.93309   1
 -11  -3   1 11.7726 1.25167   1
 -10  -3   1 15.4602 3.35928   1
  -9  -3   1 12.6838 3.41662   1
  -8  -3   1 17.2112 4.16979   1
  -7  -3   1 30.2724  4.2275   1
  -6  -3   1 35.3501 4.01441   1
  -5  -3   1 69.6711 5.19028   1
  -4  -3   1 514.722 12.1874   1
  -3  -3   1 392.767 8.32324   1
  -2  -3   1 421.455 7.36919   1
  -1  -3   1 444.328 7.62719   1
   0  -3   1 315.764 5.55333   1
   1  -3   1 527.928 8.33968   1
   2  -3   1 464.209 8.01552   1
   3  -3   1 1269.12  18.905   1
   4  -3   1 380.092 12.8426   1
   5  -3   1  103.34  8.5412   1
   6  -3   1 87.1873  9.3229   1
   7  -3   1 0.52655 4.19489   1
   8  -3   1 5.31934 4.86364   1
   9  -3   1 10.0242 5.85676   1
  10  -3   1  8.1926 4.46245   1
 -11  -2   1 0.21054 1.66177   1
 -10  -2   1 11.4424 3.24445   1
  -9  -2   1  20.321 4.14177   1
  -8  -2   1 51.4012 5.84719   1
  -7  -2   1 26.2657 3.93843   1
  -6  -2   1  10.767 3.16453   1
  -5  -2   1 4.70032 2.57915   1
  -4  -2   1 42.5832 3.87807   1
  -3  -2   1 104.858 4.97811   1
  -2  -2   1 5126.06 26.3615   1
  -1  -2   1 3965.91 21.3941   1
   0  -2   1 3600.43 17.8592   1
   1  -2   1 698.343 7.94116   1
   2  -2   1 709.471 8.25339   1
   3  -2   1 278.122 6.37143   1
   4  -2   1 415.407 11.9728   1
   5  -2   1 53.6799 6.51791   1
   6  -2   1 140.507 10.0844   1
   7  -2   1 52.9517 7.48456   1
   8  -2   1 87.4029 9.36247   1
   9  -2   1 3.50656 5.60863   1
  10  -2   1 1.40923 4.28593   1
  11  -2   1 3.78554  1.6749   1
 -11  -1   1 13.7076 2.18094   1
 -10  -1   1  20.795 3.68943   1
  -9  -1   1 13.8761 4.04158   1
  -8  -1   1  50.469 5.07539   1
  -7  -1   1 4.77644 3.47643   1
  -6  -1   1 60.0116 4.47942   1
  -5  -1   1 301.815 7.66944   1
  -4  -1   1 64.9078 3.48766   1
  -3  -1   1 9.38214 2.22363   1
  -2  -1   1 2142.36 16.8313   1
  -1  -1   1 1282.09 5.82338   1
   0  -1   1 565.507 2.52301   1
   1  -1   1 1138.31 3.48241   1
   2  -1   1 1838.32  13.611   1
   3  -1   1 4063.66  22.423   1
   4  -1   1 548.706  12.787   1
   5  -1   1 95.8366 6.93368   1
   6  -1   1 5.22132 4.42961   1
   7  -1   1 3.03493 4.76651   1
   8  -1   1 8.47036 4.78874   1
   9  -1   1 4.48337 5.36674   1
  10  -1   1 7.16605 5.15245   1
  11  -1   1 3.33041 2.17496   1
 -11   0   1 2.82038 1.92741   1
 -10   0   1 0.34177  2.7342   1
  -9   0   1 16.2156 4.03672   1
  -8   0   1 97.3264 6.60996   1
  -7   0   1 57.0832 5.24499   1
  -6   0   1  88.355  6.0055   1
  -5   0   1 70.2108 4.70861   1
  -4   0   1 76.2006 3.65615   1
  -3   0   1 35.9062  1.9472   1
  -2   0   1 491.836 7.10722   1
  -1   0   1 637.297 6.92023   1
   0   0   127039.70 319.374   1
   1   0   1 53.9262 6.16675   1
   2   0   1 1885.81 10.8533   1
   3   0   1 282.507 7.01051   1
   4   0   1 4.27491 2.66836   1
   5   0   1 0.73182 3.83189   1
   6   0   1 41.9622 6.07629   1
   7   0   1  193.58 13.2642   1
   8   0   1 104.209 10.9121   1
   9   0   1 38.7481  7.8145   1
  10   0   1  4.3214 4.39423   1
  11   0   1  0.2808 2.22826   1
 -11   1   1 15.7371 2.28777   1
 -10   1   1  9.7328  3.5225   1
  -9   1   1 12.6372 3.59241   1
  -8   1   1 38.3989 4.78139   1
  -7   1   1 6.98253 3.70112   1
  -6   1   1 65.6208  5.2982   1
  -5   1   1 256.979 8.81239   1
  -4   1   1 76.9055 4.10324   1
  -3   1   1 9.45425 2.25881   1
  -2   1   1 2762.56 13.1187   1
  -1   1   1 1302.78 5.40605   1
   0   1   1 563.544 2.37925   1
   1   1   1 1206.85 4.03507   1
   2   1   1 2025.01 15.3691   1
   3   1   1 3463.27 23.8178   1
   4   1   1 591.685 13.5233   1
   5   1   1 83.0431 6.98062   1
   6   1   1 3.42449 4.56949   1
   7   1   1  3.2431 5.74237   1
   8   1   1 4.79304 5.62826   1
   9   1   1 5.06506  5.0115   1
  10   1   1  4.7901 5.61771   1
  11   1   1 3.81602 2.28442   1
 -11   2   1 0.22889  1.8232   1
 -10   2   1 6.28316 3.16227   1
  -9   2   1 20.4349 3.71361   1
  -8   2   1 62.4113 5.42062   1
  -7   2   1 24.6215  4.6067   1
  -6   2   1 3.76502 3.81945   1
  -5   2   1 3.90397 3.66708   1
  -4   2   1 46.0383 4.23542   1
  -3   2   1 123.983 4.55108   1
  -2   2   1 4553.58  21.335   1
  -1   2   1 3110.17 13.3522   1
   0   2   1 2410.53 12.5776   1
   1   2   1 851.488 7.33413   1
   2   2   1 634.848  9.8436   1
   3   2   1 289.088 6.08484   1
   4   2   1 419.521 12.4108   1
   5   2   1 78.2179 7.15097   1
   6   2   1  156.18 11.5484   1
   7   2   1 36.4304 8.40467   1
   8   2   1 113.228 10.1744   1
   9   2   1 9.06886 5.91965   1
  10   2   1 0.61107 4.84953   1
  11   2   1 0.22565 1.81221   1
 -11   3   1 7.83111  1.4162   1
 -10   3   1 12.9927 3.18767   1
  -9   3   1 8.88487  3.4204   1
  -8   3   1 17.6865 4.29223   1
  -7   3   1 42.0901 5.17969   1
  -6   3   1 47.8484  5.8692   1
  -5   3   1 118.751 7.24557   1
  -4   3   1 560.092 12.4911   1
  -3   3   1 317.913 8.10665   1
  -2   3   1 451.388 6.24226   1
  -1   3   1 427.007  6.2536   1
   0   3   1 309.737 4.26573   1
   1   3   1 508.086 6.40109   1
   2   3   1 487.861 7.56148   1
   3   3   1 1336.65 19.8929   1
   4   3   1 429.651 14.5998   1
   5   3   1  117.98  8.8529   1
   6   3   1 90.3657 10.4741   1
   7   3   1 0.68363 5.50012   1
   8   3   1 12.1735 5.42291   1
   9   3   1 21.6606 6.37144   1
  10   3   1 7.73271 5.37811   1
 -10   4   1 8.36689  2.3761   1
  -9   4   1 16.9256 4.26581   1
  -8   4   1 43.9048 5.14345   1
  -7   4   1 4.65608 4.19727   1
  -6   4   1 61.1817 7.07517   1
  -5   4   1 25.3039 5.25879   1
  -4   4   1 27.4084 5.11473   1
  -3   4   1 600.347 13.4791   1
  -2   4   1 191.694 5.89303   1
  -1   4   1 101.689 5.39953   1
   0   4   1 406.189 4.90797   1
   1   4   1 177.189 4.37319   1
   2   4   1 109.386 4.72612   1
   3   4   1 215.393 8.88167   1
   4   4   1 47.0108 6.12438   1
   5   4   1 108.322 8.90165   1
   6   4   1  120.07 10.7744   1
   7   4   1 42.4644 9.50326   1
   8   4   1 0.76502  6.0989   1
   9   4   1 8.78143 5.89983   1
  10   4   1 0.54359 4.40176   1
 -10   5   1 13.6788 2.11982   1
  -9   5   1 8.21308 3.69388   1
  -8   5   1 0.55105 4.38443   1
  -7   5   1 40.9917 6.50648   1
  -6   5   1  71.864 7.34544   1
  -5   5   1 69.5916 7.87907   1
  -4   5   1 241.013 11.2479   1
  -3   5   1 386.614 10.6289   1
  -2   5   1  160.86 7.77216   1
  -1   5   1 16.3481 3.91485   1
   0   5   1 46.7454 4.39921   1
   1   5   1 112.034 4.95985   1
   2   5   1 173.544 7.68556   1
   3   5   1 605.737 15.9863   1
   4   5   1 171.268 9.39207   1
   5   5   1 16.3744 5.87595   1
   6   5   1 16.1619 5.74688   1
   7   5   1 49.9096 9.05015   1
   8   5   1 2.84623  6.0273   1
   9   5   1 4.42127 5.59757   1
  10   5   1 5.99801 3.43446   1
 -10   6   1 2.48489 1.14393   1
  -9   6   1 21.9229 3.78074   1
  -8   6   1 38.0217 5.42641   1
  -7   6   1 37.6028 6.65951   1
  -6   6   1 28.9067 6.33167   1
  -5   6   1 12.8355 5.89561   1
  -4   6   1 32.6416  6.7966   1
  -3   6   1 4.45844 5.43099   1
  -2   6   1 37.5434 5.95782   1
  -1   6   1 288.266 9.32125   1
   0   6   1 499.122 10.4119   1
   1   6   1 114.602 7.90957   1
   2   6   1 56.2192 6.00281   1
   3   6   1 11.3938 4.44279   1
   4   6   1 29.4401 5.88996   1
   5   6   1  157.57 11.7368   1
   6   6   1 14.5914  5.5309   1
   7   6   1 15.1008 5.90491   1
   8   6   1 20.6405 6.40644   1
   9   6   1 3.49241 5.50671   1
  10   6   1 0.06619 1.06452   1
  -9   7   1  0.9314 2.74943   1
  -8   7   1 9.80533 4.80395   1
  -7   7   1 15.1186 5.59041   1
  -6   7   1 26.6032 7.27359   1
  -5   7   1 200.772 10.9622   1
  -4   7   1 125.101 10.4589   1
  -3   7   1 35.5583  7.7723   1
  -2   7   1 38.3907 6.42005   1
  -1   7   1 59.3354 5.71979   1
   0   7   1 8.17029 4.51629   1
   1   7   1 43.3145 5.79274   1
   2   7   1  339.53 13.4511   1
   3   7   1 437.377 16.2546   1
   4   7   1  211.52 12.1158   1
   5   7   1 73.1811 8.13023   1
   6   7   1 15.9076 5.86697   1
   7   7   1 8.26008 5.38877   1
   8   7   1  0.6131 4.86802   1
   9   7   1 5.56569 3.91933   1
  -8   8   1 31.4436 5.43761   1
  -7   8   1 0.83871 6.72117   1
  -6   8   1 12.8014 6.40068   1
  -5   8   1 32.7483 7.28857   1
  -4   8   1 0.99792 7.94219   1
  -3   8   1 35.0902 8.16317   1
  -2   8   1 154.217 8.84838   1
  -1   8   1  395.66 12.7932   1
   0   8   1 173.622  9.2789   1
   1   8   1 121.894  9.7382   1
   2   8   1 7.11723 6.12155   1
   3   8   1 19.4998 5.33398   1
   4   8   1 37.0242 8.04912   1
   5   8   1 6.54351 5.54317   1
   6   8   1 64.6119    8.48   1
   7   8   1 30.5011 6.70065   1
   8   8   1  15.783 5.11247   1
  -5   9   1  38.222 7.90373   1
  -4   9   1 10.8268 8.27009   1
  -3   9   1 1.60176 7.12701   1
  -2   9   1 23.2106 6.00008   1
  -1   9   1  79.023 7.20834   1
   0   9   1 36.1891  7.4353   1
   1   9   1 70.4418 9.06232   1
   2   9   1  159.36 10.9102   1
   3   9   1  79.834 9.17706   1
   4   9   1 50.0123 7.95053   1
   5   9   1 8.92765  5.5094   1
   6   9   1 16.5396 6.46414   1
   7   9   1 8.69843 5.02821   1
   8   9   1 1.40954 1.64096   1
  -3  10   1 26.6501 5.65145   1
  -2  10   1 83.0842  7.7208   1
  -1  10   1 110.316   8.971   1
   0  10   1 81.3673 8.69007   1
   1  10   1 30.3899 6.95195   1
   2  10   1 0.70366 5.63891   1
   3  10   1 0.38863 5.36108   1
   4  10   1 9.74689  5.2516   1
   5  10   1 20.6123 6.93718   1
   6  10   1 26.9109 5.47733   1
   7  10   1  9.5626 2.52049   1
  -2  11   1 22.7148 7.08516   1
  -1  11   1 5.17188 7.31344   1
   0  11   1 14.1409 6.69887   1
   1  11   1 17.7583 6.85892   1
   2  11   1 52.4282 7.69516   1
   3  11   1 5.07251 5.83573   1
   4  11   1 0.61665 4.97018   1
   5  11   1 7.88669 3.83202   1
   6  11   1  3.2051 1.29126   1
  -2  12   1 27.2969 6.89009   1
  -1  12   1 40.7592 7.63985   1
   0  12   1  20.623 7.47212   1
   1  12   1  25.177 5.56251   1
   2  12   1 10.3166 5.28864   1
   3  12   1 3.45748 3.69031   1
   4  12   1 4.77046 2.38523   1
  -1  13   1 2.08175 1.94683   1
   0  13   1 3.60586  1.9357   1
   1  13   1 17.2721 1.76306   1
  -1 -13   2 0.99351 1.10641   1
   0 -13   2 2.37449 1.20737   1
  -4 -12   2 2.01582  1.9995   1
  -3 -12   2 4.82566 2.44654   1
  -2 -12   2 15.8094 3.74103   1
  -1 -12   2 22.6066 3.94007   1
   0 -12   2 20.4499 3.98454   1
   1 -12   2 11.0111 3.40608   1
   2 -12   2 10.1005  3.7149   1
   3 -12   2 5.22897 4.04105   1
   4 -12   2 3.73928 3.10045   1
  -6 -11   2 13.9537 1.57913   1
  -5 -11   2 7.16721 2.97151   1
  -4 -11   2 4.36513 3.46029   1
  -3 -11   2 0.42934  3.4347   1
  -2 -11   2 0.47319 3.77798   1
  -1 -11   2 0.41178 3.26631   1
   0 -11   2 7.35585  3.7027   1
   1 -11   2 11.6248 4.19696   1
   2 -11   2 33.0024  5.8341   1
   3 -11   2  21.043 6.04045   1
   4 -11   2 3.56859 5.41158   1
   5 -11   2 4.80608 5.06528   1
  -7 -10   2 4.05943 1.87237   1
  -6 -10   2 10.0199  3.6715   1
  -5 -10   2 16.2117 4.79176   1
  -4 -10   2 3.26922 3.76903   1
  -3 -10   2 19.3214 4.21347   1
  -2 -10   2 68.6295 5.83625   1
  -1 -10   2 67.3275 5.77092   1
   0 -10   2 48.1887 5.63926   1
   1 -10   2 7.04164 4.75212   1
   2 -10   2 0.75213 4.87968   1
   3 -10   2 10.9763 4.77362   1
   4 -10   2 0.66292 5.27538   1
   5 -10   2 23.7241 6.68298   1
   6 -10   2 10.4078 3.86424   1
   7 -10   2 13.9746 1.88199   1
  -8  -9   2 2.50703 1.48242   1
  -7  -9   2 30.9854 4.10055   1
  -6  -9   2 41.2676  5.7144   1
  -5  -9   2 24.9061 4.89111   1
  -4  -9   2 8.69693 3.89938   1
  -3  -9   2 9.54328 3.26224   1
  -2  -9   2 0.43562 3.45729   1
  -1  -9   2 4.85504 4.30365   1
   0  -9   2 44.1822 6.19925   1
   1  -9   2 186.731  10.608   1
   2  -9   2 229.361 12.3522   1
   3  -9   2 57.3229 7.81368   1
   4  -9   2 30.3905 5.72979   1
   5  -9   2 0.50117 4.02156   1
   6  -9   2   9.576 5.14774   1
   7  -9   2 7.11438  4.6521   1
   8  -9   2 0.25137 0.90828   1
  -9  -8   2 5.80066 0.97932   1
  -8  -8   2 26.7482 3.55458   1
  -7  -8   2 13.8868 3.89726   1
  -6  -8   2 3.34266 4.03479   1
  -5  -8   2 13.4526  4.0004   1
  -4  -8   2 13.6123 3.92774   1
  -3  -8   2  46.645 5.53529   1
  -2  -8   2  93.621 7.65955   1
  -1  -8   2  265.54 10.8918   1
   0  -8   2  67.615 7.00989   1
   1  -8   2 107.561 8.43671   1
   2  -8   2  35.788 6.61288   1
   3  -8   2 15.6296 5.49119   1
   4  -8   2  124.10 9.81828   1
   5  -8   2 18.0552 5.60383   1
   6  -8   2 64.6491 7.86833   1
   7  -8   2 39.7282 6.26612   1
   8  -8   2 6.67243 3.60649   1
  -9  -7   2 0.27184 2.15597   1
  -8  -7   2 2.63884 3.31614   1
  -7  -7   2 25.1753 4.41567   1
  -6  -7   2 47.9056  5.2793   1
  -5  -7   2 72.9831 6.73567   1
  -4  -7   2 15.7787 4.81763   1
  -3  -7   2 6.21844 3.49277   1
  -2  -7   2 0.44797 3.56656   1
  -1  -7   2 24.1665 4.49928   1
   0  -7   2 0.48828 3.94533   1
   1  -7   2 166.227 9.38897   1
   2  -7   2 568.513 18.8232   1
   3  -7   2 377.215  17.257   1
   4  -7   2 65.3769 7.37967   1
   5  -7   2 32.6638 8.43185   1
   6  -7   2 24.9988 6.82289   1
   7  -7   2 1.05534 5.94749   1
   8  -7   2 1.34498 4.36671   1
   9  -7   2 3.55712 2.28471   1
 -10  -6   2 2.96915 1.14047   1
  -9  -6   2 23.3936  3.6645   1
  -8  -6   2 41.3201 4.36912   1
  -7  -6   2 31.3503 4.37875   1
  -6  -6   2 15.1404 4.01739   1
  -5  -6   2 10.3709 3.39943   1
  -4  -6   2  33.755 5.23926   1
  -3  -6   2 35.4198 4.55951   1
  -2  -6   2  91.487 6.54732   1
  -1  -6   2 339.591 10.8924   1
   0  -6   2 808.583 16.6113   1
   1  -6   2 223.512 10.0758   1
   2  -6   2 37.3987 5.14582   1
   3  -6   2 74.4316 8.29232   1
   4  -6   2 102.303 9.59753   1
   5  -6   2 252.001 15.1201   1
   6  -6   2 27.2292 7.31196   1
   7  -6   2 4.39343 5.30733   1
   8  -6   2 0.50907 4.06409   1
   9  -6   2 3.80545 3.33091   1
 -10  -5   2 10.6404 2.80536   1
  -9  -5   2   14.76 3.65568   1
  -8  -5   2  5.3342 2.65074   1
  -7  -5   2 11.4891 3.15063   1
  -6  -5   2 122.965  6.7262   1
  -5  -5   2 105.054 6.52425   1
  -4  -5   2 21.0814 4.54356   1
  -3  -5   2  19.949 4.07293   1
  -2  -5   2 112.208 6.59825   1
  -1  -5   2 22.0545 5.12429   1
   0  -5   2 47.8359 4.60693   1
   1  -5   2 185.901  8.7706   1
   2  -5   2 141.289 6.75944   1
   3  -5   2 1005.61 20.6781   1
   4  -5   2 202.146 12.7736   1
   5  -5   2 21.4677 5.41628   1
   6  -5   2 6.97938 5.39575   1
   7  -5   2   49.90 6.94706   1
   8  -5   2 10.7239 5.27287   1
   9  -5   2 0.28068  3.6395   1
  10  -5   2 10.2124 2.22979   1
 -10  -4   2  11.433 3.07811   1
  -9  -4   2 32.2997  4.4582   1
  -8  -4   2 52.6393  5.3428   1
  -7  -4   2 4.88444 3.12524   1
  -6  -4   2 44.9578 5.07623   1
  -5  -4   2 24.7682 3.95193   1
  -4  -4   2 84.4101 4.96722   1
  -3  -4   2 215.266 8.31284   1
  -2  -4   2 300.907 6.83782   1
  -1  -4   2 268.061 7.38664   1
   0  -4   2 517.258 9.90604   1
   1  -4   2 729.738 12.8372   1
   2  -4   2 117.673  5.2465   1
   3  -4   2 101.426 6.25781   1
   4  -4   2 106.108 8.91648   1
   5  -4   2 43.0788 7.40964   1
   6  -4   2 40.6497 7.29412   1
   7  -4   2 54.0599 7.02317   1
   8  -4   2 0.55193 4.38343   1
   9  -4   2   0.516 4.10957   1
  10  -4   2  4.7331 2.96567   1
 -11  -3   2 4.66055  1.2552   1
 -10  -3   2 19.9551 3.64529   1
  -9  -3   2 11.7284  3.9301   1
  -8  -3   2 12.6775 4.09428   1
  -7  -3   2 96.5854 6.88268   1
  -6  -3   2 57.9428 5.06625   1
  -5  -3   2  77.944 5.60879   1
  -4  -3   2 171.386 7.47409   1
  -3  -3   2 341.477 9.11088   1
  -2  -3   2 302.551 6.20596   1
  -1  -3   2 942.841 9.71703   1
   0  -3   2 44.4878 2.59294   1
   1  -3   2 77.6439 3.61938   1
   2  -3   2  249.22 7.25856   1
   3  -3   2 1060.41 15.1559   1
   4  -3   2 356.306 12.8404   1
   5  -3   2 62.4875 7.22336   1
   6  -3   2 79.8015 8.31804   1
   7  -3   2 3.07273  5.0922   1
   8  -3   2 8.50325 5.11009   1
   9  -3   2 6.32371 5.08825   1
  10  -3   2 6.38458 4.39486   1
 -11  -2   2 0.83781 1.53853   1
 -10  -2   2  24.139 3.61362   1
  -9  -2   2 31.8995 4.23194   1
  -8  -2   2 35.2713 5.02855   1
  -7  -2   2 33.6222 4.99402   1
  -6  -2   2 34.7613 4.66686   1
  -5  -2   2 134.156 6.56659   1
  -4  -2   2 9.08322 3.27515   1
  -3  -2   2 285.767 7.78328   1
  -2  -2   2 2867.58 19.3769   1
  -1  -2   2 2212.93  14.025   1
   0  -2   2 458.636 4.01477   1
   1  -2   2 61.3112 2.36161   1
   2  -2   2 322.737 5.19758   1
   3  -2   2 149.734  5.2713   1
   4  -2   2 78.9083 5.37027   1
   5  -2   2 126.647  8.7647   1
   6  -2   2 218.445 12.6763   1
   7  -2   2  63.179 8.54679   1
   8  -2   2 23.2621 6.00531   1
   9  -2   2 3.00042 4.80623   1
  10  -2   2 0.55626 4.45006   1
 -11  -1   2 8.52699 2.02134   1
 -10  -1   2   13.13 3.40792   1
  -9  -1   2  31.861 3.94319   1
  -8  -1   2   54.86 5.43162   1
  -7  -1   2 26.5953 4.60087   1
  -6  -1   2 35.1274 4.67891   1
  -5  -1   2 177.362 7.66729   1
  -4  -1   2 87.5636 4.68002   1
  -3  -1   2 284.752  5.8542   1
  -2  -1   2 2395.42 10.8995   1
  -1  -1   2 1347.97 13.0402   1
   0  -1   2 787.153 7.74911   1
   1  -1   2 6283.36 24.5174   1
   2  -1   2 3940.11 15.7709   1
   3  -1   2 1463.30  11.856   1
   4  -1   2 235.204 8.99683   1
   5  -1   2 85.9795 7.30205   1
   6  -1   2 0.67856 5.42852   1
   7  -1   2 22.3127 6.71566   1
   8  -1   2 7.31678 5.71927   1
   9  -1   2  40.124 6.29022   1
  10  -1   2  23.931 5.67063   1
  11  -1   2  2.2594 1.14773   1
 -11   0   2 9.83134 2.13915   1
 -10   0   2 0.39984 3.16538   1
  -9   0   2 9.93286 3.57972   1
  -8   0   2 47.9235 5.31135   1
  -7   0   2 69.5084 5.94215   1
  -6   0   2 16.6738 4.16383   1
  -5   0   2 24.2255 3.51297   1
  -4   0   2 273.563 6.35587   1
  -3   0   2 250.864 7.06866   1
  -2   0   2 2610.90 8.06297   1
  -1   0   2 10.1593 2.01771   1
   0   0   2 395.820 10.1424   1
   1   0   2 119.944 7.63274   1
   2   0   2 655.252 6.93778   1
   3   0   2 34.4086 2.89425   1
   4   0   2 6.10312 2.87263   1
   5   0   2 280.386 14.5241   1
   6   0   2 136.626 11.1928   1
   7   0   2 276.771 14.6563   1
   8   0   2 10.6574 4.32784   1
   9   0   2  2.9205 4.47015   1
  10   0   2 0.36063 4.09917   1
  11   0   2 1.06019 1.31357   1
 -11   1   2  13.169 2.12375   1
 -10   1   2 11.7004 3.18141   1
  -9   1   2 19.9069 3.88577   1
  -8   1   2 53.2549 5.28828   1
  -7   1   2 26.2711 4.87687   1
  -6   1   2 47.2306 5.39422   1
  -5   1   2 193.031 7.99014   1
  -4   1   2 92.8993 5.01655   1
  -3   1   2 253.067 5.58694   1
  -2   1   2 2372.08 10.7423   1
  -1   1   2 1347.85 14.3821   1
   0   1   2 762.913 7.36404   1
   1   1   2 4821.73 19.1326   1
   2   1   2 3917.09 16.2297   1
   3   1   2 1474.26 13.4485   1
   4   1   2 288.262 10.3518   1
   5   1   2 73.8599  7.4965   1
   6   1   2 11.1424 5.05856   1
   7   1   2 17.9177 6.75414   1
   8   1   2  3.1331 6.50946   1
   9   1   2 47.0588 7.62014   1
  10   1   2 28.8103 6.00319   1
  11   1   2 1.52929 1.26625   1
 -11   2   2 1.59963 1.62304   1
 -10   2   2 22.0782 3.45656   1
  -9   2   2 34.4853 4.06598   1
  -8   2   2 18.8454 4.89123   1
  -7   2   2 40.5111 5.52543   1
  -6   2   2 29.8175 5.70781   1
  -5   2   2 149.264 7.72681   1
  -4   2   2 15.2595  3.7267   1
  -3   2   2 238.783 6.52511   1
  -2   2   2 3386.16 17.6119   1
  -1   2   2 2678.89 11.6472   1
   0   2   2 409.173 3.70988   1
   1   2   2 50.9073 2.38414   1
   2   2   2 337.322 5.98628   1
   3   2   2 135.614   6.617   1
   4   2   2 72.9047 6.38307   1
   5   2   2 164.935 10.4812   1
   6   2   2 224.377 14.2979   1
   7   2   2 57.1367 9.41684   1
   8   2   2  24.383 6.57016   1
   9   2   2 4.49247 5.79029   1
  10   2   2 0.71794 4.25636   1
 -11   3   2 4.58887 1.33186   1
 -10   3   2 16.2238  3.3803   1
  -9   3   2 13.6339 3.58711   1
  -8   3   2 10.2104  4.1715   1
  -7   3   2 119.997 8.39878   1
  -6   3   2 71.8497 7.10693   1
  -5   3   2 113.794 7.20186   1
  -4   3   2 171.343 8.11349   1
  -3   3   2 317.213 8.13035   1
  -2   3   2 292.639 5.09063   1
  -1   3   2 951.204 7.18339   1
   0   3   2 61.3145 2.69303   1
   1   3   2 64.2561 3.62964   1
   2   3   2 261.959 7.76053   1
   3   3   2 1079.68 19.6679   1
   4   3   2 445.922 16.2832   1
   5   3   2 62.8022 7.39002   1
   6   3   2 75.2576  10.442   1
   7   3   2  15.703 5.28233   1
   8   3   2 2.63875 5.73205   1
   9   3   2 17.3153 6.44871   1
  10   3   2 7.56441 4.61909   1
 -10   4   2 3.10243 2.89955   1
  -9   4   2  18.122 4.89658   1
  -8   4   2  57.617  5.9043   1
  -7   4   2 0.67384 5.12301   1
  -6   4   2 72.1403 7.69579   1
  -5   4   2 33.7407 5.84511   1
  -4   4   2 67.8167 6.05764   1
  -3   4   2 229.911 8.03167   1
  -2   4   2 272.004 6.20715   1
  -1   4   2 255.931 6.86022   1
   0   4   2 464.667 9.16247   1
   1   4   2 934.002 13.3922   1
   2   4   2 120.954 6.60328   1
   3   4   2 105.719 7.30349   1
   4   4   2 119.076 9.67657   1
   5   4   2 60.8663 8.06661   1
   6   4   2 32.3917 8.24647   1
   7   4   2 75.9218 9.16124   1
   8   4   2 0.77635 6.21078   1
   9   4   2 0.70502 5.66578   1
  10   4   2 0.46826  3.7461   1
 -10   5   2  11.835 2.54883   1
  -9   5   2 18.6279 3.92625   1
  -8   5   2 0.53819 4.27909   1
  -7   5   2 19.1807 5.96145   1
  -6   5   2 135.347 9.47015   1
  -5   5   2 103.246 8.85704   1
  -4   5   2 24.3909 5.73247   1
  -3   5   2 29.1224 5.12385   1
  -2   5   2 154.937 7.28038   1
  -1   5   2 22.4317 5.16919   1
   0   5   2 40.9137 4.72788   1
   1   5   2 166.518 8.43886   1
   2   5   2 133.561 8.05188   1
   3   5   2 992.173 22.4799   1
   4   5   2 183.454 11.9752   1
   5   5   2 15.2085 6.05494   1
   6   5   2 0.77886 6.22065   1
   7   5   2 51.1026 8.67988   1
   8   5   2 17.2185 7.00921   1
   9   5   2 2.54307  5.1967   1
  10   5   2 9.71645 2.63529   1
 -10   6   2 0.78995 1.16532   1
  -9   6   2 28.9589 3.99467   1
  -8   6   2 37.8782 6.46307   1
  -7   6   2 65.3953   7.549   1
  -6   6   2 23.4764 6.22186   1
  -5   6   2  11.554 5.88099   1
  -4   6   2 61.8458 6.65193   1
  -3   6   2 31.9666 6.22242   1
  -2   6   2 118.231 7.78397   1
  -1   6   2 307.123 10.6306   1
   0   6   2 738.264 15.6207   1
   1   6   2 219.739  10.263   1
   2   6   2 39.8692 5.87535   1
   3   6   2 102.834 9.22868   1
   4   6   2 92.2457 9.31227   1
   5   6   2 221.102  13.208   1
   6   6   2 17.4548 6.82435   1
   7   6   2 9.86942 4.79288   1
   8   6   2 0.71768 5.75385   1
   9   6   2 2.83599   4.698   1
  -9   7   2 0.69017 2.84941   1
  -8   7   2 7.72249 5.28318   1
  -7   7   2 38.4987 6.70406   1
  -6   7   2 48.4366 6.94944   1
  -5   7   2 88.5535 8.83259   1
  -4   7   2 22.4153 7.74106   1
  -3   7   2  1.0933 6.50455   1
  -2   7   2 1.59366 4.93722   1
  -1   7   2 24.9131 4.98453   1
   0   7   2 8.50627 4.35639   1
   1   7   2 176.289  9.7198   1
   2   7   2 513.737 17.6772   1
   3   7   2 323.895 16.0292   1
   4   7   2 77.5674 8.70373   1
   5   7   2 31.8121 6.93157   1
   6   7   2 28.8325 6.26422   1
   7   7   2 0.72602 5.76664   1
   8   7   2 2.60635 4.74907   1
   9   7   2  3.3688 3.27867   1
  -9   8   2 6.19177 1.05555   1
  -8   8   2 30.8186  5.4642   1
  -7   8   2 12.5603 5.94286   1
  -6   8   2 9.68004  6.0571   1
  -5   8   2 16.2247 7.97627   1
  -4   8   2 5.41783 7.24735   1
  -3   8   2 50.1095 9.07426   1
  -2   8   2 108.329 8.52718   1
  -1   8   2 275.379 11.7025   1
   0   8   2  70.585  7.7782   1
   1   8   2  88.829 10.0678   1
   2   8   2 34.8286 7.32623   1
   3   8   2 3.83412 6.47586   1
   4   8   2 137.859  11.379   1
   5   8   2 35.4445 7.00771   1
   6   8   2 72.9545 8.46321   1
   7   8   2 41.0857 6.97878   1
   8   8   2 9.31657 4.06107   1
  -6   9   2 51.5088 7.54534   1
  -5   9   2  26.117 7.44309   1
  -4   9   2 2.16724 7.59968   1
  -3   9   2 0.83216 6.64892   1
  -2   9   2 0.30965 5.53395   1
  -1   9   2 5.25795 6.51397   1
   0   9   2 64.4281 8.73829   1
   1   9   2 177.878 12.9855   1
   2   9   2 203.099 13.0752   1
   3   9   2 66.0108 9.04954   1
   4   9   2 21.2477  6.6949   1
   5   9   2  12.398  5.8201   1
   6   9   2 17.1924 5.76539   1
   7   9   2 3.36514  3.9478   1
   8   9   2 0.12434 1.01382   1
  -4  10   2 7.40477 5.90025   1
  -3  10   2 27.2048 6.04111   1
  -2  10   2 84.1003 7.94635   1
  -1  10   2 79.2371 8.56846   1
   0  10   2 85.2706 9.11847   1
   1  10   2 22.7832 7.25455   1
   2  10   2 4.31002 5.45791   1
   3  10   2 3.79104 5.96516   1
   4  10   2  0.7467 6.01886   1
   5  10   2 22.3909 6.37156   1
   6  10   2 23.7221 5.21649   1
   7  10   2 9.04997 1.50457   1
  -3  11   2 5.19818 5.53386   1
  -2  11   2 0.66221 7.03867   1
  -1  11   2 3.17603 6.53957   1
   0  11   2 7.12061 7.94033   1
   1  11   2 29.5652 6.76198   1
   2  11   2 35.5346 7.55898   1
   3  11   2 12.5824 6.45349   1
   4  11   2 0.95171 4.55821   1
   5  11   2 5.56512 3.40946   1
  -2  12   2 23.7101 6.85328   1
  -1  12   2 19.6426 7.19437   1
   0  12   2 28.3103 7.20447   1
   1  12   2 6.35273 5.98779   1
   2  12   2 12.4929 4.54636   1
   3  12   2 4.34514 3.56324   1
   4  12   2 4.48272 1.64937   1
  -1  13   2 4.12163 1.53042   1
   0  13   2 0.20345 1.60367   1
  -4 -12   3 0.22687 1.80765   1
  -3 -12   3 6.14967 3.08448   1
  -2 -12   3 11.0597 3.58441   1
  -1 -12   3 9.76913 2.76391   1
   0 -12   3 16.5955 2.94484   1
   1 -12   3 7.94093 2.89142   1
   2 -12   3 0.34214 2.73712   1
   3 -12   3 0.95088 2.46452   1
  -6 -11   3 14.6581 1.30655   1
  -5 -11   3 8.80834 3.53999   1
  -4 -11   3 12.3244 3.81517   1
  -3 -11   3 0.44421 3.55371   1
  -2 -11   3 6.30788 3.53588   1
  -1 -11   3 0.39032 3.10127   1
   0 -11   3 16.4079  4.1412   1
   1 -11   3 7.01799 3.13737   1
   2 -11   3 6.75683 3.72905   1
   3 -11   3 12.1393 4.95293   1
   4 -11   3 0.66889 5.37638   1
   5 -11   3 4.96039 2.66279   1
  -7 -10   3 4.29917 1.76897   1
  -6 -10   3 3.52705 3.44206   1
  -5 -10   3  6.1199 3.95819   1
  -4 -10   3 0.48749  3.8999   1
  -3 -10   3 38.2169 4.71312   1
  -2 -10   3 29.2451 4.37091   1
  -1 -10   3 16.7968 3.89452   1
   0 -10   3 33.8301 5.25169   1
   1 -10   3  11.341 4.59164   1
   2 -10   3 6.02307 4.17756   1
   3 -10   3 0.65034 5.19244   1
   4 -10   3 10.2652 7.47763   1
   5 -10   3 32.6434 3.88545   1
   6 -10   3 6.41344 5.35222   1
  -8  -9   3 5.19569 1.46528   1
  -7  -9   3 28.2325 3.88568   1
  -6  -9   3 42.4289 5.03076   1
  -5  -9   3 15.7229 4.20591   1
  -4  -9   3 4.83351 3.53909   1
  -3  -9   3 37.6333 4.85544   1
  -2  -9   3 21.5953 4.18465   1
  -1  -9   3 28.3268 4.92857   1
   0  -9   3 49.7904 5.90169   1
   1  -9   3 91.0116 8.11814   1
   2  -9   3 119.582 8.25499   1
   3  -9   3  1.1488 5.35505   1
   4  -9   3 16.7552 4.10233   1
   5  -9   3 20.9873 7.94717   1
   6  -9   3 10.8217 6.77012   1
   7  -9   3 8.16492  3.8121   1
  -9  -8   3 3.56278 0.73451   1
  -8  -8   3 24.8153 3.47978   1
  -7  -8   3 6.38994 3.31992   1
  -6  -8   3 0.47142 3.74782   1
  -5  -8   3 21.8137  5.0362   1
  -4  -8   3 96.6003 6.94988   1
  -3  -8   3 46.4636 5.86536   1
  -2  -8   3 1.45294 3.62453   1
  -1  -8   3 97.0152 7.26291   1
   0  -8   3 51.4683 6.73869   1
   1  -8   3 71.9646 6.78305   1
   2  -8   3 40.6826 5.54075   1
   3  -8   3 14.5033 4.35892   1
   4  -8   3 216.037  10.828   1
   5  -8   3 69.7159 9.12907   1
   6  -8   3   36.60 8.27844   1
   7  -8   3 17.2622 5.86472   1
   8  -8   3 4.25789 2.57262   1
  -9  -7   3 5.18536 2.20013   1
  -8  -7   3 13.0186 3.23724   1
  -7  -7   3 36.1505 4.32646   1
  -6  -7   3 31.8679 4.73807   1
  -5  -7   3 12.8348 3.59576   1
  -4  -7   3 39.8725  5.6032   1
  -3  -7   3 32.7795 4.44919   1
  -2  -7   3 33.6189 5.86437   1
  -1  -7   3  1.9967 3.43212   1
   0  -7   3 95.9034 7.16103   1
   1  -7   3 260.662 10.8244   1
   2  -7   3 464.915 13.5668   1
   3  -7   3 171.933 11.0413   1
   4  -7   3 8.08784 5.74824   1
   5  -7   3 15.2832 7.97972   1
   6  -7   3 30.1029 8.13674   1
   7  -7   3 14.7457 5.09023   1
   8  -7   3 9.16999 4.05464   1
   9  -7   3 3.35896 1.49509   1
 -10  -6   3 0.43211 1.11473   1
  -9  -6   3 22.9643 3.90706   1
  -8  -6   3 32.6119 4.06649   1
  -7  -6   3  29.275 4.63878   1
  -6  -6   3  33.791 4.45078   1
  -5  -6   3 55.1605  5.3817   1
  -4  -6   3 96.7999 7.30062   1
  -3  -6   3 82.5811 6.77654   1
  -2  -6   3 48.7088 5.19753   1
  -1  -6   3 77.9299 6.86048   1
   0  -6   3 237.114 9.01066   1
   1  -6   3 117.075 7.11462   1
   2  -6   3 104.067 6.77854   1
   3  -6   3 116.103 7.05322   1
   4  -6   3 76.5681 8.16163   1
   5  -6   3  163.25 12.2735   1
   6  -6   3 34.8803 8.53173   1
   7  -6   3 14.9254 4.35104   1
   8  -6   3 1.75997 3.65663   1
   9  -6   3 6.11658 2.39882   1
 -10  -5   3 10.1557 2.40176   1
  -9  -5   3 19.4528 3.70865   1
  -8  -5   3 19.4134 3.44403   1
  -7  -5   3 18.2785 3.80699   1
  -6  -5   3 117.317 6.66936   1
  -5  -5   3 81.8458 6.69957   1
  -4  -5   3 0.73619 3.44773   1
  -3  -5   3 24.9734 3.96666   1
  -2  -5   3 309.439 10.1724   1
  -1  -5   3 259.313 10.1812   1
   0  -5   3 46.8948 6.80223   1
   1  -5   3 133.123 6.50276   1
   2  -5   3 475.094 15.8276   1
   3  -5   3 950.379 19.5054   1
   4  -5   3 51.0843 7.03625   1
   5  -5   3 56.5467 8.71539   1
   6  -5   3 4.78389  6.1029   1
   7  -5   3 27.8346  6.1377   1
   8  -5   3 15.6823 5.06175   1
   9  -5   3 3.52156 3.33145   1
  10  -5   3 4.39655 1.16828   1
 -10  -4   3 14.6806 3.19766   1
  -9  -4   3 34.5084 4.87955   1
  -8  -4   3  48.499 5.19814   1
  -7  -4   3 7.60836 4.10667   1
  -6  -4   3 28.8421 4.45667   1
  -5  -4   3 111.136 7.05844   1
  -4  -4   3 61.7647   5.579   1
  -3  -4   3 59.4233 6.10421   1
  -2  -4   3 1208.23 20.5269   1
  -1  -4   3 372.959 8.19284   1
   0  -4   3 16.2156 3.73966   1
   1  -4   3 359.927  7.3971   1
   2  -4   3 122.831 5.91332   1
   3  -4   3 38.0023 5.12544   1
   4  -4   3 53.7948 6.80425   1
   5  -4   3 18.5953 6.91065   1
   6  -4   3 61.6095 9.20509   1
   7  -4   3 44.0184 7.36252   1
   8  -4   3 3.49387 4.96669   1
   9  -4   3 0.48475 3.84144   1
  10  -4   3  2.6665 2.20385   1
 -11  -3   3 0.65032 1.06271   1
 -10  -3   3 10.8707  2.9775   1
  -9  -3   3 6.75493 3.72796   1
  -8  -3   3 4.22479 2.88669   1
  -7  -3   3 189.137 9.75663   1
  -6  -3   3 147.582 8.74734   1
  -5  -3   3 98.6245  6.8148   1
  -4  -3   3 30.8955 4.01952   1
  -3  -3   3 189.663 7.70119   1
  -2  -3   3 54.4793 3.97176   1
  -1  -3   3 1848.15 17.2121   1
   0  -3   3 351.044 9.42349   1
   1  -3   3 33.4338  2.7749   1
   2  -3   3 530.723 10.9854   1
   3  -3   3 703.334 14.3475   1
   4  -3   3 156.958 9.09666   1
   5  -3   3 57.3154 7.81216   1
   6  -3   3 73.7484 8.31085   1
   7  -3   3 19.3941 6.71022   1
   8  -3   3 0.73715 5.14349   1
   9  -3   3 16.1748 4.72604   1
  10  -3   3 1.34766 3.81339   1
 -11  -2   3 0.29212 1.52634   1
 -10  -2   3 19.7234 3.86944   1
  -9  -2   3 25.3794 4.07774   1
  -8  -2   3 13.0624 3.91191   1
  -7  -2   3 44.6802 5.81854   1
  -6  -2   3 83.1397 6.78492   1
  -5  -2   3 214.908 9.74898   1
  -4  -2   3 220.864 8.33269   1
  -3  -2   3 638.167 12.0293   1
  -2  -2   3 899.902 10.1061   1
  -1  -2   3 3086.41 18.2951   1
   0  -2   3 127.984  3.7145   1
   1  -2   3 268.233 4.42726   1
   2  -2   3  225.05 6.89319   1
   3  -2   3 576.679 12.2225   1
   4  -2   3 469.232 14.1957   1
   5  -2   3 134.882 9.58033   1
   6  -2   3 453.171 17.6616   1
   7  -2   3 37.9275 6.79815   1
   8  -2   3  9.3253 4.66265   1
   9  -2   3 33.5026 5.69822   1
  10  -2   3 4.06176 3.21511   1
 -11  -1   3 2.99823 1.99337   1
 -10  -1   3 8.74441 3.27062   1
  -9  -1   3 25.8965 4.07624   1
  -8  -1   3 64.3945 6.45231   1
  -7  -1   3  73.455 6.38128   1
  -6  -1   3 122.249 7.74176   1
  -5  -1   3 100.852 6.67439   1
  -4  -1   3 6.85627 3.17127   1
  -3  -1   3 21.9615  2.8638   1
  -2  -1   3 548.303 6.71203   1
  -1  -1   3 1815.81 11.7294   1
   0  -1   3 129.805   3.488   1
   1  -1   3 887.348 8.01654   1
   2  -1   3 425.436 7.05771   1
   3  -1   3 99.9405 5.56276   1
   4  -1   3 392.895 12.3334   1
   5  -1   3 32.5556 5.90049   1
   6  -1   3 31.9226  7.5313   1
   7  -1   3  18.192 5.78081   1
   8  -1   3 11.8311 4.87845   1
   9  -1   3 39.4208 6.25348   1
  10  -1   3 13.8285  5.4442   1
 -11   0   3 8.62234 1.92074   1
 -10   0   3 0.43561 3.14787   1
  -9   0   3 3.02144 3.08527   1
  -8   0   3 22.7156 3.97447   1
  -7   0   3 53.5081 6.23829   1
  -6   0   3 39.5817 4.88105   1
  -5   0   3 6.68212 3.57858   1
  -4   0   3 454.558  10.572   1
  -3   0   3 201.881  5.1919   1
  -2   0   3 2236.17 15.1834   1
  -1   0   3 474.287 4.41357   1
   0   0   3 2255.50 10.0983   1
   1   0   3 1168.61 11.5716   1
   2   0   3 1399.86 12.4836   1
   3   0   3 233.375 7.14386   1
   4   0   3 966.629 18.5676   1
   5   0   3 1103.21 25.8402   1
   6   0   3 431.494 18.8034   1
   7   0   3 183.636  13.259   1
   8   0   3  23.587 7.43921   1
   9   0   3 7.58554  4.9077   1
  10   0   3 4.12185 3.82082   1
 -11   1   3 6.11786 2.00117   1
 -10   1   3 10.3771 2.79787   1
  -9   1   3 27.5158 3.95992   1
  -8   1   3 67.9853 6.30042   1
  -7   1   3 92.6775 6.81278   1
  -6   1   3 121.012 8.07233   1
  -5   1   3  94.729 6.24952   1
  -4   1   3 13.5638 3.24208   1
  -3   1   3 17.3378 3.08286   1
  -2   1   3 549.472 7.36903   1
  -1   1   3 1941.35 12.6237   1
   0   1   3 115.911 3.79472   1
   1   1   3 977.991  7.8096   1
   2   1   3 409.337  6.5362   1
   3   1   3 131.931 6.11189   1
   4   1   3 467.154 13.9257   1
   5   1   3 12.8772 6.71744   1
   6   1   3 38.0363 7.97497   1
   7   1   3  30.153 6.70659   1
   8   1   3 10.7965 5.28048   1
   9   1   3 43.7532 6.95977   1
  10   1   3 16.7028  5.8185   1
 -11   2   3  0.1929 1.52839   1
 -10   2   3 14.2292 3.94263   1
  -9   2   3 27.4495 4.55584   1
  -8   2   3 3.78292 4.40181   1
  -7   2   3 52.4553 6.29834   1
  -6   2   3 99.4581 7.82674   1
  -5   2   3 253.104 10.1303   1
  -4   2   3 256.403 8.66409   1
  -3   2   3  563.02 10.3336   1
  -2   2   3 893.038 9.47048   1
  -1   2   3 2787.33 16.0833   1
   0   2   3 174.347 3.92483   1
   1   2   3 256.046 4.63934   1
   2   2   3  218.36 6.87873   1
   3   2   3 703.759 14.8093   1
   4   2   3 555.783 16.8618   1
   5   2   3  126.94 10.4701   1
   6   2   3 504.953 20.5887   1
   7   2   3 27.5243 8.53819   1
   8   2   3 0.75505 6.04041   1
   9   2   3 34.7592 6.60748   1
  10   2   3 0.92578 4.09292   1
 -11   3   3 1.38162 1.17943   1
 -10   3   3 12.0985 3.17502   1
  -9   3   3 14.7678 3.46145   1
  -8   3   3 4.53953 3.67026   1
  -7   3   3 241.266 11.7329   1
  -6   3   3 190.962 9.74733   1
  -5   3   3 88.8787 7.48966   1
  -4   3   3 22.6215 4.86056   1
  -3   3   3 186.011 6.92247   1
  -2   3   3 50.0757 3.80726   1
  -1   3   3 1617.16 13.1647   1
   0   3   3 372.226 9.18031   1
   1   3   3 46.1394 3.41373   1
   2   3   3 521.437 12.7994   1
   3   3   3 834.339 18.8929   1
   4   3   3  213.92 12.7731   1
   5   3   3 83.7756 10.3163   1
   6   3   3 91.6257 10.8511   1
   7   3   3 17.6457 8.39778   1
   8   3   3 18.0398 6.45451   1
   9   3   3 10.8205 6.10079   1
  10   3   3 9.94551 4.51851   1
 -10   4   3  11.046 2.92089   1
  -9   4   3 27.1405 4.72443   1
  -8   4   3 61.1078 5.93913   1
  -7   4   3 15.8399 5.48376   1
  -6   4   3 33.0654 5.78929   1
  -5   4   3 161.457  8.5347   1
  -4   4   3 76.9762 5.80299   1
  -3   4   3 71.9965 6.40881   1
  -2   4   3 1498.81 17.0561   1
  -1   4   3 354.434 7.55008   1
   0   4   3 23.6342 4.07996   1
   1   4   3 376.943 7.17613   1
   2   4   3 164.832  8.0627   1
   3   4   3 44.9955 6.04493   1
   4   4   3 82.6596 8.90055   1
   5   4   3 35.1908 8.52065   1
   6   4   3 53.1613 10.5333   1
   7   4   3 47.9126 9.02702   1
   8   4   3 12.4361 6.35209   1
   9   4   3 0.69889 5.60405   1
  10   4   3 3.32159 2.43094   1
 -10   5   3 8.78621 2.26237   1
  -9   5   3 13.6691 4.59737   1
  -8   5   3 30.3334 5.23348   1
  -7   5   3 14.8945 6.34054   1
  -6   5   3 129.498 9.39079   1
  -5   5   3  111.32 7.86911   1
  -4   5   3 1.10815 4.45294   1
  -3   5   3  26.526 5.62265   1
  -2   5   3  319.99 10.1966   1
  -1   5   3 247.251 10.4432   1
   0   5   3 41.5855 6.73798   1
   1   5   3 137.757 7.56963   1
   2   5   3 603.848  16.877   1
   3   5   3 949.425 24.0271   1
   4   5   3  69.359 8.40414   1
   5   5   3 61.1378 9.42834   1
   6   5   3 15.2381 6.61508   1
   7   5   3 40.6052 8.45005   1
   8   5   3 15.7692  6.7618   1
   9   5   3 0.67256 5.35304   1
  10   5   3 3.87866 1.50871   1
 -10   6   3 2.79576 1.09051   1
  -9   6   3 25.1437 4.32591   1
  -8   6   3 39.7914 6.79365   1
  -7   6   3 44.3988  7.0318   1
  -6   6   3 60.1616 7.00402   1
  -5   6   3 56.5638 7.23963   1
  -4   6   3 120.581 8.40926   1
  -3   6   3 81.5711  7.5468   1
  -2   6   3 48.2129 6.06458   1
  -1   6   3 66.3915 7.01874   1
   0   6   3 216.706 9.85906   1
   1   6   3 140.933 8.90876   1
   2   6   3 83.4167 9.10811   1
   3   6   3 128.848 10.5719   1
   4   6   3 99.4908 10.1629   1
   5   6   3  157.62  11.714   1
   6   6   3 29.9977  7.4381   1
   7   6   3 9.23295 5.94875   1
   8   6   3 0.66009 5.25374   1
   9   6   3 0.49657 3.93227   1
  -9   7   3 2.28935 3.09063   1
  -8   7   3 4.98263 5.54741   1
  -7   7   3  37.632 7.15989   1
  -6   7   3 34.8908 7.33232   1
  -5   7   3 7.79878 6.42307   1
  -4   7   3 65.5328 8.24531   1
  -3   7   3 39.5099 7.00484   1
  -2   7   3 44.3411 6.85906   1
  -1   7   3 0.67846 5.46641   1
   0   7   3 96.2512   7.779   1
   1   7   3 295.029 13.0584   1
   2   7   3 568.601 19.8018   1
   3   7   3 165.804  14.027   1
   4   7   3  24.496 6.64893   1
   5   7   3 8.29991 7.18735   1
   6   7   3 32.6135  6.3179   1
   7   7   3 13.2408 4.65941   1
   8   7   3 0.73141 5.88974   1
   9   7   3 8.09105 2.29276   1
  -9   8   3 2.40854  0.9436   1
  -8   8   3 37.2623 5.65032   1
  -7   8   3 9.50884 5.37249   1
  -6   8   3 3.05589  5.6057   1
  -5   8   3 34.5456 7.27975   1
  -4   8   3 119.861 9.76997   1
  -3   8   3 63.5166 8.01958   1
  -2   8   3 7.46705  5.6091   1
  -1   8   3 115.842 8.97093   1
   0   8   3  54.416 8.19387   1
   1   8   3 88.9991 9.30639   1
   2   8   3  33.265 7.16122   1
   3   8   3 23.4434 7.62526   1
   4   8   3 256.228 14.6721   1
   5   8   3 54.4902 8.08654   1
   6   8   3 35.7184 6.73736   1
   7   8   3 21.1705 5.66962   1
   8   8   3 8.18354  3.5088   1
  -7   9   3 27.0578 6.01146   1
  -6   9   3 29.9368 6.91343   1
  -5   9   3 16.5206    6.69   1
  -4   9   3 0.79948 6.39583   1
  -3   9   3 28.7746 7.16089   1
  -2   9   3 31.0968 6.08433   1
  -1   9   3 48.2185 6.82386   1
   0   9   3 68.0484 8.73144   1
   1   9   3  117.24 10.5465   1
   2   9   3 136.095 11.2243   1
   3   9   3 14.3476 5.84729   1
   4   9   3 33.0616 6.29197   1
   5   9   3 14.1724 5.59352   1
   6   9   3  2.0988 5.42674   1
   7   9   3 1.41829 3.99801   1
  -4  10   3  4.8111 4.98896   1
  -3  10   3  42.077 5.70918   1
  -2  10   3 38.0689 6.50448   1
  -1  10   3 19.2137 6.81717   1
   0  10   3 46.1289 8.61994   1
   1  10   3 30.7152 7.85319   1
   2  10   3 9.32789 6.10823   1
   3  10   3 13.2017 6.10279   1
   4  10   3 14.5549 6.47791   1
   5  10   3 52.2007 7.02262   1
   6  10   3 11.9703 4.13599   1
  -4  11   3 0.60382 4.82126   1
  -3  11   3 0.69093 5.54717   1
  -2  11   3 0.79859 6.37781   1
  -1  11   3  0.9437 7.58591   1
   0  11   3 41.0601 8.04019   1
   1  11   3 0.92539 7.41618   1
   2  11   3 0.73896 5.88573   1
   3  11   3 3.92113 5.65103   1
   4  11   3 1.14298 4.41214   1
   5  11   3 3.20273 2.48906   1
  -3  12   3 0.96839 4.92263   1
  -2  12   3 21.9754 6.07596   1
  -1  12   3 9.32991 6.77876   1
   0  12   3 28.7489 6.22533   1
   1  12   3 0.69617 5.59666   1
   2  12   3 3.87239 4.14457   1
   3  12   3 1.14734 2.84857   1
  -4 -12   4 8.44691 1.14606   1
  -3 -12   4 13.1581 2.76583   1
  -2 -12   4 9.39713 3.35341   1
  -1 -12   4 2.43124 2.79856   1
   0 -12   4  4.3492 2.60015   1
   1 -12   4 5.94581 2.61339   1
   2 -12   4 1.04413 2.02927   1
   3 -12   4 0.95027 1.31825   1
  -5 -11   4 17.2991 2.96725   1
  -4 -11   4   7.911 4.01947   1
  -3 -11   4 7.00766 3.55744   1
  -2 -11   4 0.44242 3.55671   1
  -1 -11   4 1.68764 3.44625   1
   0 -11   4 33.1169 4.42707   1
   1 -11   4 1.85254  3.0725   1
   2 -11   4 1.64294   3.358   1
   3 -11   4 11.0935 3.32371   1
   4 -11   4 1.66064 2.87203   1
   5 -11   4 1.43355 0.87952   1
  -7 -10   4 3.22982 1.17717   1
  -6 -10   4 0.36523  2.8905   1
  -5 -10   4 5.21024 3.21179   1
  -4 -10   4 17.2133  3.8605   1
  -3 -10   4 49.5316 5.15461   1
  -2 -10   4 12.8098 4.40361   1
  -1 -10   4 9.14543   3.364   1
   0 -10   4 33.3355 4.81303   1
   1 -10   4 30.1642 5.23363   1
   2 -10   4 12.1395 4.51757   1
   3 -10   4 25.7461 4.41469   1
   4 -10   4 20.9988 3.16917   1
   5 -10   4 40.0664 5.23366   1
   6 -10   4 7.55393 3.25704   1
  -8  -9   4 8.53198 1.17728   1
  -7  -9   4 22.6566 3.72931   1
  -6  -9   4 20.8869 4.35065   1
  -5  -9   4 23.3694 4.01103   1
  -4  -9   4 9.09077 3.22145   1
  -3  -9   4 20.6191  4.4834   1
  -2  -9   4 23.1352 4.90612   1
  -1  -9   4 83.7781 7.03171   1
   0  -9   4 73.4199 6.67033   1
   1  -9   4 62.6028 6.53273   1
   2  -9   4 27.8432 4.34407   1
   3  -9   4 11.3153 3.23123   1
   4  -9   4 21.9633  4.7651   1
   5  -9   4 0.51884 4.16769   1
   6  -9   4 1.59043 4.90858   1
   7  -9   4 9.23302 3.14121   1
  -8  -8   4 24.1742  3.4319   1
  -7  -8   4 6.13508 3.25061   1
  -6  -8   4 1.61882 2.88056   1
  -5  -8   4 21.4328 4.50939   1
  -4  -8   4 103.314  7.5381   1
  -3  -8   4  91.971  7.4723   1
  -2  -8   4 0.53063 4.26989   1
  -1  -8   4 28.8799 4.95328   1
   0  -8   4 26.9001 4.70623   1
   1  -8   4 24.6004 5.06052   1
   2  -8   4 6.81329 3.83248   1
   3  -8   4 40.6924 5.79038   1
   4  -8   4 236.258 10.8729   1
   5  -8   4  41.662 6.12149   1
   6  -8   4  24.065 6.90675   1
   7  -8   4 9.99115 4.86525   1
   8  -8   4 1.04809 1.71406   1
  -9  -7   4 4.60502 1.92668   1
  -8  -7   4 6.43888 3.51369   1
  -7  -7   4 37.6313 4.64456   1
  -6  -7   4 29.7328 4.68763   1
  -5  -7   4 0.48246 3.85234   1
  -4  -7   4 14.5849 4.67576   1
  -3  -7   4 22.4321 5.49245   1
  -2  -7   4 33.1667 5.40054   1
  -1  -7   4 16.3202 5.02381   1
   0  -7   4  213.12 9.90162   1
   1  -7   4  299.57 11.1501   1
   2  -7   4 294.554 11.1569   1
   3  -7   4 70.4002 7.67964   1
   4  -7   4 14.5386 4.24353   1
   5  -7   4 14.9572 5.75144   1
   6  -7   4 24.2307 6.54199   1
   7  -7   4 19.1435 5.21718   1
   8  -7   4 6.74237  3.5884   1
 -10  -6   4 0.11712 0.95292   1
  -9  -6   4 15.5347   3.127   1
  -8  -6   4 21.6589 3.70605   1
  -7  -6   4 25.2903 4.06461   1
  -6  -6   4 46.8625 4.95875   1
  -5  -6   4 77.6238 6.29321   1
  -4  -6   4 193.579 9.71003   1
  -3  -6   4 119.259 7.83316   1
  -2  -6   4 36.0888 5.29221   1
  -1  -6   4 10.5598 3.28642   1
   0  -6   4  64.816  5.9531   1
   1  -6   4 8.49133 4.04349   1
   2  -6   4 255.853 10.8964   1
   3  -6   4 110.868 7.31986   1
   4  -6   4 63.1888  7.2663   1
   5  -6   4 85.1064  9.3807   1
   6  -6   4  40.328 7.99036   1
   7  -6   4 5.46395 5.00058   1
   8  -6   4 9.98049 3.54618   1
   9  -6   4 0.27589 2.17953   1
 -10  -5   4 2.92057 1.67997   1
  -9  -5   4 5.41263 2.98784   1
  -8  -5   4 16.0155 3.39299   1
  -7  -5   4 27.2886 4.17083   1
  -6  -5   4 43.4841 5.37639   1
  -5  -5   4 46.4566 5.39148   1
  -4  -5   4 22.8375  4.4678   1
  -3  -5   4 146.594 8.52336   1
  -2  -5   4 375.184 14.0446   1
  -1  -5   4 201.813  10.038   1
   0  -5   4 9.27514 3.75495   1
   1  -5   4 485.942 15.1015   1
   2  -5   4 597.147  14.546   1
   3  -5   4  351.33 12.1669   1
   4  -5   4 5.28337 4.26657   1
   5  -5   4  49.145 7.79002   1
   6  -5   4 18.9234 6.23761   1
   7  -5   4 17.0451 5.79884   1
   8  -5   4 23.4881 5.11306   1
   9  -5   4 9.49055 3.07428   1
 -10  -4   4 15.8344 2.87299   1
  -9  -4   4 36.1401 4.96535   1
  -8  -4   4 65.1343 6.04162   1
  -7  -4   4 14.4018 3.80623   1
  -6  -4   4 6.10747 3.72673   1
  -5  -4   4  350.15 12.2397   1
  -4  -4   4 94.9502 6.98989   1
  -3  -4   4 61.9976  5.6614   1
  -2  -4   4 536.859 10.5576   1
  -1  -4   4 211.528 10.0548   1
   0  -4   4  43.357 4.30488   1
   1  -4   4 84.9168 6.25417   1
   2  -4   4 44.5569 4.60582   1
   3  -4   4 0.42272 3.37143   1
   4  -4   4 26.8268 5.70918   1
   5  -4   4 55.9513 8.33968   1
   6  -4   4 38.6708 7.42042   1
   7  -4   4 23.2722 6.62694   1
   8  -4   4 0.69916 5.59328   1
   9  -4   4 3.98715 3.59661   1
  10  -4   4 0.17339 1.38709   1
 -11  -3   4 0.09983 0.80296   1
 -10  -3   4 5.19666 2.65421   1
  -9  -3   4 2.10006 3.23657   1
  -8  -3   4 7.46704 3.11661   1
  -7  -3   4 131.666 9.25162   1
  -6  -3   4 113.575 8.36339   1
  -5  -3   4 166.165 8.63101   1
  -4  -3   4 242.623 9.88483   1
  -3  -3   4 129.422 7.91129   1
  -2  -3   4 563.465 11.3504   1
  -1  -3   4 839.695 11.3484   1
   0  -3   4 684.801 8.92742   1
   1  -3   4 544.617 10.0542   1
   2  -3   4 1097.29 16.0525   1
   3  -3   4 248.175 9.60486   1
   4  -3   4 13.2868 4.75539   1
   5  -3   4 17.3763 6.44661   1
   6  -3   4 36.7771 7.81087   1
   7  -3   4 72.8049 9.19582   1
   8  -3   4  8.8403 4.85703   1
   9  -3   4 9.68033 4.39931   1
  10  -3   4 2.20702 2.48082   1
 -11  -2   4 0.13794 1.11012   1
 -10  -2   4 13.4995 2.83543   1
  -9  -2   4 37.5927 4.70201   1
  -8  -2   4 15.3073 4.56099   1
  -7  -2   4 41.1898  5.9909   1
  -6  -2   4 54.4344 6.10069   1
  -5  -2   4 263.093 11.5768   1
  -4  -2   4 304.897 11.9458   1
  -3  -2   4 399.887 10.2125   1
  -2  -2   4 88.0452 4.49173   1
  -1  -2   4 507.703 7.09486   1
   0  -2   4 127.931 3.81193   1
   1  -2   4 188.515 4.58321   1
   2  -2   4  366.62 9.24691   1
   3  -2   4  232.54 9.08591   1
   4  -2   4 182.135 9.86493   1
   5  -2   4 143.481 10.2287   1
   6  -2   4 367.029 17.7132   1
   7  -2   4 6.01059 5.39143   1
   8  -2   4 16.5485 5.67228   1
   9  -2   4 19.1053 4.74844   1
  10  -2   4 0.39111 3.09072   1
 -11  -1   4 2.82618 1.57178   1
 -10  -1   4 6.91433 2.50038   1
  -9  -1   4 22.2181 3.92963   1
  -8  -1   4 37.9466 4.78093   1
  -7  -1   4 56.8059 7.12785   1
  -6  -1   4 175.884 9.60873   1
  -5  -1   4 134.561 8.16731   1
  -4  -1   4 33.1538 4.60314   1
  -3  -1   4 23.3008 3.61307   1
  -2  -1   4 554.555 9.60156   1
  -1  -1   4 986.025 10.9201   1
   0  -1   4 32.8578 3.15563   1
   1  -1   4 795.067 10.8719   1
   2  -1   4 992.723 14.5191   1
   3  -1   4 109.042 4.20877   1
   4  -1   4 45.8671 6.12388   1
   5  -1   4 15.3895 6.22456   1
   6  -1   4 66.2048 8.49096   1
   7  -1   4 52.6823 8.11858   1
   8  -1   4 18.8639 5.54506   1
   9  -1   4 6.31983 5.36805   1
  10  -1   4 11.4731 3.74589   1
 -11   0   4   1.674 1.78351   1
 -10   0   4  3.3923 2.29986   1
  -9   0   4 1.77982  2.7896   1
  -8   0   4  34.356  5.0639   1
  -7   0   4  25.268 4.84036   1
  -6   0   4 0.30684 4.16431   1
  -5   0   4  2.3166 3.80013   1
  -4   0   4 765.137 14.6435   1
  -3   0   4 892.541 11.5548   1
  -2   0   4 953.773 11.1336   1
  -1   0   4 363.623 6.03354   1
   0   0   4 1.41312 2.10729   1
   1   0   4 17.9985 3.29323   1
   2   0   4 281.615 4.01315   1
   3   0   4 0.37142 2.94276   1
   4   0   4 183.228 8.88649   1
   5   0   4 1182.28 27.7442   1
   6   0   4  243.15 14.7332   1
   7   0   4 66.4034 9.00039   1
   8   0   4 25.9546 5.65035   1
   9   0   4 0.55385 4.45062   1
  10   0   4 0.76987 3.57135   1
 -11   1   4 2.52596 1.58536   1
 -10   1   4 1.23392  2.7195   1
  -9   1   4 16.1027 3.78121   1
  -8   1   4 24.0187   4.955   1
  -7   1   4 66.9098 7.01032   1
  -6   1   4 170.665 9.31016   1
  -5   1   4 127.276 7.51496   1
  -4   1   4 26.8676 4.19065   1
  -3   1   4 19.7807 3.30302   1
  -2   1   4 596.185 10.0791   1
  -1   1   4 1088.88 12.1535   1
   0   1   4 27.5658 3.48647   1
   1   1   4 895.916 10.7234   1
   2   1   4 981.963 14.2643   1
   3   1   4 116.678 4.66058   1
   4   1   4  71.955 6.88777   1
   5   1   4 11.4631 6.84194   1
   6   1   4 75.6968 9.71123   1
   7   1   4 49.3429 9.74165   1
   8   1   4 17.9091 6.22207   1
   9   1   4 6.14683 5.69884   1
  10   1   4 5.37533 3.79564   1
 -11   2   4 0.17476 1.37119   1
 -10   2   4 10.1727 2.87113   1
  -9   2   4 35.7361 5.06143   1
  -8   2   4 17.5783  4.4951   1
  -7   2   4 38.8334  6.4754   1
  -6   2   4 52.1507 6.22854   1
  -5   2   4 269.795 10.5964   1
  -4   2   4 385.472 10.8809   1
  -3   2   4 331.205  8.9917   1
  -2   2   4 66.7042 4.13596   1
  -1   2   4 478.938 6.87802   1
   0   2   4 132.218 3.78309   1
   1   2   4 186.783 4.74089   1
   2   2   4 388.969 9.87371   1
   3   2   4 284.142 10.9775   1
   4   2   4 230.025 12.6032   1
   5   2   4 155.119 11.5009   1
   6   2   4 402.907 19.1069   1
   7   2   4  6.9682 6.49485   1
   8   2   4 18.2053 6.27698   1
   9   2   4 12.9809 5.74092   1
  10   2   4 0.40361 3.22887   1
 -11   3   4 0.95652 0.73364   1
 -10   3   4 4.16591 2.47726   1
  -9   3   4 3.62243 3.19061   1
  -8   3   4 0.49467 3.94899   1
  -7   3   4 148.839 10.1808   1
  -6   3   4 121.506 8.38511   1
  -5   3   4 133.036 8.66915   1
  -4   3   4 248.777 9.31683   1
  -3   3   4 127.834 7.60098   1
  -2   3   4 498.227 9.91816   1
  -1   3   4 806.509  10.034   1
   0   3   4 746.641 8.51735   1
   1   3   4 561.471 11.4494   1
   2   3   4 1194.82 19.9582   1
   3   3   4 297.227 12.9727   1
   4   3   4 20.2953 6.02169   1
   5   3   4 39.5282 7.94654   1
   6   3   4 58.1554 9.58562   1
   7   3   4 94.4243 11.6354   1
   8   3   4 5.17672  6.5995   1
   9   3   4 7.84533 5.37727   1
  10   3   4 7.97242  2.6675   1
 -10   4   4 12.8303 3.00227   1
  -9   4   4 42.6423 4.96069   1
  -8   4   4 77.4083 6.65858   1
  -7   4   4 27.3669 5.28417   1
  -6   4   4 3.42817  5.3584   1
  -5   4   4  397.50 12.9006   1
  -4   4   4 125.161 7.20169   1
  -3   4   4 86.1607  6.1277   1
  -2   4   4 488.395 8.96743   1
  -1   4   4 182.584 8.95132   1
   0   4   4 27.7783 3.76299   1
   1   4   4 82.3319 6.67873   1
   2   4   4 54.1166 6.43256   1
   3   4   4 9.26837 4.48728   1
   4   4   4 50.9069 8.51374   1
   5   4   4  68.708 11.3933   1
   6   4   4 49.4597 8.80385   1
   7   4   4 16.2904 7.75733   1
   8   4   4 15.3208 6.77376   1
   9   4   4 3.37508  4.6487   1
  10   4   4 0.20379 1.64484   1
 -10   5   4 0.25313   2.123   1
  -9   5   4 6.15804 3.97983   1
  -8   5   4 28.1704 5.86636   1
  -7   5   4 40.4214 6.99527   1
  -6   5   4 63.3667 7.42263   1
  -5   5   4 65.6626 6.71505   1
  -4   5   4 35.6104 5.53939   1
  -3   5   4 107.354 8.75694   1
  -2   5   4 365.297 13.0004   1
  -1   5   4 250.338 9.16343   1
   0   5   4 3.24319 4.17684   1
   1   5   4 584.677 15.2555   1
   2   5   4 633.011 17.5613   1
   3   5   4  373.18 16.8008   1
   4   5   4 6.38302  5.3941   1
   5   5   4 48.3564 8.98486   1
   6   5   4 17.2935 7.46851   1
   7   5   4 21.2503 7.48772   1
   8   5   4 34.9433 8.04497   1
   9   5   4 7.70871 4.51305   1
 -10   6   4 0.11177  0.8897   1
  -9   6   4 23.0557 4.35913   1
  -8   6   4 21.9148 6.35394   1
  -7   6   4 32.7276 6.90704   1
  -6   6   4 71.5685  7.1662   1
  -5   6   4 85.5132 7.98441   1
  -4   6   4 243.193 11.2192   1
  -3   6   4 125.329 9.20296   1
  -2   6   4 30.1367 5.56531   1
  -1   6   4 8.16871 4.77005   1
   0   6   4 53.2096 5.76778   1
   1   6   4 10.5716 5.25344   1
   2   6   4 246.884 12.2519   1
   3   6   4 118.662 10.6393   1
   4   6   4 85.1556 9.77704   1
   5   6   4 99.4121 10.4058   1
   6   6   4 17.6473   7.956   1
   7   6   4 0.77368 6.18945   1
   8   6   4 10.4513 5.10642   1
   9   6   4 0.38474 3.06657   1
  -9   7   4 0.82154 2.79739   1
  -8   7   4 18.0245 5.77626   1
  -7   7   4 52.4011 6.55426   1
  -6   7   4 42.5623 6.50073   1
  -5   7   4 0.82051 6.52631   1
  -4   7   4 31.9003  7.1763   1
  -3   7   4 32.0419 7.21095   1
  -2   7   4  42.637 6.38688   1
  -1   7   4 21.3249 5.22184   1
   0   7   4 211.651 10.6449   1
   1   7   4  315.43 13.7462   1
   2   7   4  302.38 14.7847   1
   3   7   4 58.2757 8.21679   1
   4   7   4 2.26106 6.72008   1
   5   7   4 17.8686 5.63754   1
   6   7   4 15.2334  6.3933   1
   7   7   4 13.2227 5.19304   1
   8   7   4 13.3866 4.58375   1
  -8   8   4 22.3235 5.49959   1
  -7   8   4  3.3688 6.04908   1
  -6   8   4 4.45356 5.04804   1
  -5   8   4 35.2652 6.19305   1
  -4   8   4 130.147 9.71826   1
  -3   8   4 91.1773 8.18545   1
  -2   8   4 0.71666 5.75858   1
  -1   8   4 25.0703 5.86661   1
   0   8   4 12.6138 6.17073   1
   1   8   4 36.4258 6.71462   1
   2   8   4 14.1954 5.98717   1
   3   8   4 49.5979 8.65007   1
   4   8   4 247.191 14.7788   1
   5   8   4   46.79 6.91194   1
   6   8   4 9.84554 5.74235   1
   7   8   4 0.63671 5.04649   1
   8   8   4   5.504  2.1479   1
  -8   9   4 7.99285 1.75072   1
  -7   9   4 18.9277 5.64489   1
  -6   9   4 12.9339 5.68488   1
  -5   9   4 12.9898  6.3978   1
  -4   9   4 11.9808 5.67699   1
  -3   9   4 24.3377 5.61577   1
  -2   9   4 21.4812 5.95233   1
  -1   9   4 79.7467 8.51672   1
   0   9   4 79.0056 8.93494   1
   1   9   4 64.6258   9.371   1
   2   9   4 20.7615 8.09943   1
   3   9   4 14.0901 6.84831   1
   4   9   4 33.7709 6.81556   1
   5   9   4 4.22041 5.46685   1
   6   9   4 0.31229 4.45306   1
   7   9   4   16.46 3.25689   1
  -5  10   4 0.58004 4.64981   1
  -4  10   4 9.84323  4.7516   1
  -3  10   4 31.2433 5.99108   1
  -2  10   4 8.29399 5.80241   1
  -1  10   4 11.6622 4.99539   1
   0  10   4 36.8694 7.76865   1
   1  10   4 38.3236   8.259   1
   2  10   4 25.1412 7.09377   1
   3  10   4  27.588 6.85611   1
   4  10   4  25.171 6.30753   1
   5  10   4 43.4835 5.96717   1
   6  10   4 8.05758 2.62361   1
  -4  11   4  1.7679 4.45658   1
  -3  11   4 3.39622  4.8054   1
  -2  11   4 11.7522 5.28907   1
  -1  11   4 4.55899 6.30395   1
   0  11   4 43.5842 8.63324   1
   1  11   4 6.97215  6.0923   1
   2  11   4 2.62884 5.46903   1
   3  11   4 10.3838 5.23025   1
   4  11   4 0.47336 3.76375   1
   5  11   4 2.83104 1.61673   1
  -4  12   4 9.12006 1.39966   1
  -3  12   4 9.75837 3.86594   1
  -2  12   4 7.74234 5.24905   1
  -1  12   4 0.28294 5.65877   1
   0  12   4 4.82781 4.93326   1
   1  12   4 16.3955  4.5094   1
   2  12   4 0.42358 3.37746   1
   3  12   4 2.85579  1.6926   1
  -3 -12   5 7.93216 1.88653   1
  -2 -12   5 12.0944 2.70649   1
  -1 -12   5 0.32964 2.67279   1
   0 -12   5 0.34813 2.80991   1
   1 -12   5 4.31516 2.33431   1
   2 -12   5 0.22087 1.77861   1
  -5 -11   5 14.4055 2.37246   1
  -4 -11   5 4.81447 3.58162   1
  -3 -11   5 2.93878  3.3869   1
  -2 -11   5 9.42694 3.84893   1
  -1 -11   5 16.2044 3.86084   1
   0 -11   5 31.2836 4.79883   1
   1 -11   5 2.09219 3.52418   1
   2 -11   5 6.32341 3.77675   1
   3 -11   5 3.95851 3.06645   1
   4 -11   5 1.30208  2.1091   1
  -6 -10   5 1.37437   2.199   1
  -5 -10   5 20.4478  3.9499   1
  -4 -10   5 17.2522 3.98799   1
  -3 -10   5 22.3058 4.41422   1
  -2 -10   5 14.0079  4.7587   1
  -1 -10   5 11.5699 4.60916   1
   0 -10   5  20.126 4.85681   1
   1 -10   5 25.8244 4.95751   1
   2 -10   5 8.28524 3.93846   1
   3 -10   5 29.0588 4.04222   1
   4 -10   5 19.9902 3.95025   1
   5 -10   5 14.4347 3.58091   1
   6 -10   5 0.25219 1.44437   1
  -7  -9   5 17.2535 3.11614   1
  -6  -9   5  8.0211 3.60033   1
  -5  -9   5 17.6049  4.1887   1
  -4  -9   5 13.3028 4.14403   1
  -3  -9   5 22.6844 4.43268   1
  -2  -9   5 28.9804  5.0638   1
  -1  -9   5 88.6458 7.07795   1
   0  -9   5 54.3822 6.19013   1
   1  -9   5 35.3293 5.14996   1
   2  -9   5 8.99587 4.14625   1
   3  -9   5 8.63625 3.63749   1
   4  -9   5 14.1462 4.79499   1
   5  -9   5 2.46132 3.69198   1
   6  -9   5 11.6552 4.65434   1
   7  -9   5 12.6288 1.91255   1
  -8  -8   5 8.08021 2.67857   1
  -7  -8   5 3.69881 3.08981   1
  -6  -8   5 0.26679 3.11256   1
  -5  -8   5 22.4614 4.30459   1
  -4  -8   5 62.3781 6.21872   1
  -3  -8   5 78.9096 7.13374   1
  -2  -8   5 22.4252 5.40744   1
  -1  -8   5 37.0962 5.51655   1
   0  -8   5 1.44133 4.11681   1
   1  -8   5 2.36399 3.98975   1
   2  -8   5 35.3186 5.13924   1
   3  -8   5 66.6356 6.66266   1
   4  -8   5 139.003 9.06523   1
   5  -8   5 24.9411 4.74848   1
   6  -8   5 14.7921  5.6094   1
   7  -8   5  0.5797 4.68219   1
  -9  -7   5 0.87605 1.68233   1
  -8  -7   5  19.518 3.54952   1
  -7  -7   5 35.2422 4.42587   1
  -6  -7   5 32.1264  4.4102   1
  -5  -7   5 32.1554 4.56279   1
  -4  -7   5 19.5466 4.65199   1
  -3  -7   5 10.0614 5.25896   1
  -2  -7   5 14.2418 5.16278   1
  -1  -7   5 23.3238 5.67065   1
   0  -7   5  185.73 9.61336   1
   1  -7   5 194.997 9.42284   1
   2  -7   5 71.8602 7.36016   1
   3  -7   5 23.2055 5.51699   1
   4  -7   5 10.1298  4.4565   1
   5  -7   5 25.4786  4.2854   1
   6  -7   5 22.1211 5.16683   1
   7  -7   5 8.45806 5.66126   1
   8  -7   5 9.72446 2.98715   1
  -9  -6   5 3.72907 2.96528   1
  -8  -6   5 7.86711 2.97895   1
  -7  -6   5 11.7045 3.50085   1
  -6  -6   5 42.4836 5.04997   1
  -5  -6   5 73.0332 6.69189   1
  -4  -6   5 173.073 9.37693   1
  -3  -6   5 166.108 9.47079   1
  -2  -6   5  87.314  6.8907   1
  -1  -6   5 35.2153 5.10796   1
   0  -6   5 21.3568  4.9242   1
   1  -6   5 0.53142 4.22007   1
   2  -6   5 186.669 9.97766   1
   3  -6   5 142.118 8.51782   1
   4  -6   5 63.0783 6.85368   1
   5  -6   5 61.2535 7.65458   1
   6  -6   5 10.9265 6.12388   1
   7  -6   5 9.80251 5.00043   1
   8  -6   5 7.85327 3.84533   1
   9  -6   5 0.13911 1.11286   1
 -10  -5   5 1.84297  1.5708   1
  -9  -5   5 2.63525 2.52733   1
  -8  -5   5  18.904 3.42964   1
  -7  -5   5 40.9322 4.24738   1
  -6  -5   5 36.2303 4.52347   1
  -5  -5   5 69.2236 5.71003   1
  -4  -5   5 38.9565 5.47219   1
  -3  -5   5 71.5673  6.5352   1
  -2  -5   5 222.024  9.5918   1
  -1  -5   5 18.2667 3.71125   1
   0  -5   5 89.4016 6.15684   1
   1  -5   5 220.194 9.57991   1
   2  -5   5 96.7329 6.74784   1
   3  -5   5 69.2313 6.22594   1
   4  -5   5 0.60984 4.90561   1
   5  -5   5 0.68689 5.46725   1
   6  -5   5 25.9238 6.61988   1
   7  -5   5 1.23226 6.46446   1
   8  -5   5 29.8068 5.69279   1
   9  -5   5  6.1559 2.52279   1
 -10  -4   5 9.76936 2.58574   1
  -9  -4   5 32.5843 4.46596   1
  -8  -4   5 66.8448 6.04826   1
  -7  -4   5 3.25779 2.82341   1
  -6  -4   5 13.9779 4.08362   1
  -5  -4   5 198.531 9.69362   1
  -4  -4   5 252.428 10.1767   1
  -3  -4   5 63.9395  5.9512   1
  -2  -4   5 11.9087 4.88097   1
  -1  -4   5 138.014 7.09407   1
   0  -4   5 277.975 9.04721   1
   1  -4   5 143.807 7.29597   1
   2  -4   5 141.816 7.46803   1
   3  -4   5 51.9233 5.63568   1
   4  -4   5 61.0964  6.5189   1
   5  -4   5  81.989 8.84896   1
   6  -4   5 0.70082  5.5665   1
   7  -4   5 7.52635 5.97764   1
   8  -4   5 2.03459 4.16002   1
   9  -4   5 0.87857 2.87926   1
 -10  -3   5 0.35016 2.79204   1
  -9  -3   5 6.55112 2.81006   1
  -8  -3   5 0.52606 4.19155   1
  -7  -3   5 61.8928 7.13184   1
  -6  -3   5 152.731 9.64071   1
  -5  -3   5 205.946 10.1585   1
  -4  -3   5 209.021 9.38777   1
  -3  -3   5 143.684 7.31046   1
  -2  -3   5  551.88 12.2061   1
  -1  -3   5 287.792 8.34746   1
   0  -3   5 175.863 8.43008   1
   1  -3   5 14.1817 2.95223   1
   2  -3   5 255.638 8.57997   1
   3  -3   5 21.1398 4.05245   1
   4  -3   5 96.5094 7.41984   1
   5  -3   5 19.7344 6.33596   1
   6  -3   5 51.1543 8.86413   1
   7  -3   5 65.8162 8.74932   1
   8  -3   5 16.4135 5.21524   1
   9  -3   5 12.8746 3.82074   1
  10  -3   5 3.79455 1.19288   1
 -11  -2   5 0.11052 0.87886   1
 -10  -2   5 2.25312 2.50247   1
  -9  -2   5  33.849 5.09062   1
  -8  -2   5 34.0464 5.30854   1
  -7  -2   5 0.71251 4.72037   1
  -6  -2   5 64.4495 7.20332   1
  -5  -2   5 292.104 14.8866   1
  -4  -2   5 194.368 11.3093   1
  -3  -2   5 168.837 6.50515   1
  -2  -2   5 154.311 7.14176   1
  -1  -2   5 157.263 7.02413   1
   0  -2   5 188.086 5.06701   1
   1  -2   5  174.06 6.30778   1
   2  -2   5 317.862 7.98201   1
   3  -2   5 202.051 8.55289   1
   4  -2   5 219.648 10.7592   1
   5  -2   5 142.079 10.6959   1
   6  -2   5 83.1643   9.545   1
   7  -2   5 0.67696 5.42505   1
   8  -2   5 4.43463 4.70578   1
   9  -2   5  0.4978 3.99159   1
  10  -2   5 3.51062 1.81481   1
 -11  -1   5 2.52237  1.2123   1
 -10  -1   5 6.16178 3.01679   1
  -9  -1   5 7.12467 3.50871   1
  -8  -1   5 17.1149 4.69437   1
  -7  -1   5 18.9686 4.71282   1
  -6  -1   5 165.873 9.57362   1
  -5  -1   5 312.024 13.1336   1
  -4  -1   5 131.358 7.49563   1
  -3  -1   5 227.505 10.1242   1
  -2  -1   5 1362.05 16.7219   1
  -1  -1   5 1248.03 12.1569   1
   0  -1   5 7.91044 2.57174   1
   1  -1   5 125.744  3.4186   1
   2  -1   5 266.681 8.20994   1
   3  -1   5 266.149 10.8953   1
   4  -1   5 39.3651 6.11937   1
   5  -1   5  39.874 6.90325   1
   6  -1   5  198.09 12.6701   1
   7  -1   5 75.2389 8.70493   1
   8  -1   5 20.2553  6.0536   1
   9  -1   5 0.46194 3.67667   1
  10  -1   5 2.44734  2.2768   1
 -11   0   5  0.1793 1.44817   1
 -10   0   5 0.32422 2.60207   1
  -9   0   5 4.05866 2.68588   1
  -8   0   5 55.0804  5.7798   1
  -7   0   5 10.0649 3.76715   1
  -6   0   5 125.624 8.46413   1
  -5   0   5 37.0698 6.13865   1
  -4   0   5 312.623 10.3535   1
  -3   0   5 113.655 6.01405   1
  -2   0   5 71.6722 3.55727   1
  -1   0   5 246.363   4.517   1
   0   0   5 17.4841 2.81125   1
   1   0   5 5.22621  3.2498   1
   2   0   5 10.3333 3.32628   1
   3   0   5 25.7175 4.89754   1
   4   0   5 10.6428  5.0643   1
   5   0   5 686.491  21.068   1
   6   0   5 136.049 12.6198   1
   7   0   5 2.67273 5.12028   1
   8   0   5  16.597 5.64735   1
   9   0   5 0.33205 4.19947   1
  10   0   5 5.36568 2.69646   1
 -11   1   5 1.65258 1.24935   1
 -10   1   5 4.17883 2.98488   1
  -9   1   5 11.8844 3.43943   1
  -8   1   5  12.385 4.48906   1
  -7   1   5 12.3027 4.54745   1
  -6   1   5 156.621  9.0868   1
  -5   1   5 289.262  11.011   1
  -4   1   5 107.777 6.67023   1
  -3   1   5 217.319 9.33447   1
  -2   1   5 1343.58 16.8775   1
  -1   1   5 1259.79 13.4686   1
   0   1   5 10.8489 2.94108   1
   1   1   5 146.064 3.70462   1
   2   1   5 254.468 8.55754   1
   3   1   5 260.147 11.9615   1
   4   1   5 26.8922 6.23054   1
   5   1   5 53.1751 7.24213   1
   6   1   5 191.885 13.1281   1
   7   1   5 62.3793 8.58347   1
   8   1   5 22.1176 6.26112   1
   9   1   5 4.08467 4.41308   1
  10   1   5 1.92628 2.53168   1
 -11   2   5 0.42761 0.87167   1
 -10   2   5   0.357 2.82197   1
  -9   2   5 40.5834 5.28092   1
  -8   2   5 34.8184 5.32642   1
  -7   2   5 0.53318 4.30286   1
  -6   2   5 63.3678 6.46209   1
  -5   2   5 352.705 12.2242   1
  -4   2   5 267.308 9.26007   1
  -3   2   5 141.879  5.4179   1
  -2   2   5 157.298 7.19301   1
  -1   2   5 156.186 7.49511   1
   0   2   5 188.794 5.20817   1
   1   2   5 185.169 6.84543   1
   2   2   5 345.731 9.06288   1
   3   2   5 187.642 11.1224   1
   4   2   5  268.79 12.5575   1
   5   2   5 103.895 12.4864   1
   6   2   5 66.9188 10.5333   1
   7   2   5 0.73698 5.89583   1
   8   2   5  11.441 4.58643   1
   9   2   5 0.64361 5.15982   1
  10   2   5  0.1456 2.26101   1
 -10   3   5 4.56576 2.61912   1
  -9   3   5 7.91839 3.42509   1
  -8   3   5 0.63624 3.92919   1
  -7   3   5 67.5721 6.84322   1
  -6   3   5 145.204 8.99137   1
  -5   3   5  176.18 9.30215   1
  -4   3   5 166.888 8.12138   1
  -3   3   5 125.494 6.77181   1
  -2   3   5 495.955 11.3799   1
  -1   3   5 227.846 7.63652   1
   0   3   5 205.433 8.56285   1
   1   3   5 7.77323 3.18606   1
   2   3   5 271.403 10.6547   1
   3   3   5 30.6866 5.58681   1
   4   3   5 128.698 10.9493   1
   5   3   5 30.7295 8.27441   1
   6   3   5 52.7541 9.71588   1
   7   3   5 113.556 10.7458   1
   8   3   5  20.083 5.72875   1
   9   3   5 2.35852 5.35605   1
  10   3   5 0.19731 1.55216   1
 -10   4   5 7.90854  2.8002   1
  -9   4   5 29.6504 5.20719   1
  -8   4   5 61.2054 7.06932   1
  -7   4   5 2.12618  4.3374   1
  -6   4   5 20.9425 4.91053   1
  -5   4   5 215.529 9.97386   1
  -4   4   5 222.914  10.521   1
  -3   4   5 77.1292  6.1187   1
  -2   4   5 6.58711 4.50161   1
  -1   4   5 147.526  6.8438   1
   0   4   5 232.704  8.3217   1
   1   4   5 135.189 7.33567   1
   2   4   5 159.083 8.81131   1
   3   4   5 62.7263 8.72302   1
   4   4   5 95.2363 10.9751   1
   5   4   5  102.19 13.2003   1
   6   4   5 0.86227 6.88507   1
   7   4   5 16.7336 6.31479   1
   8   4   5 2.64937 5.52346   1
   9   4   5 0.53184 4.21845   1
 -10   5   5 1.77889 1.47252   1
  -9   5   5 0.47889 3.82023   1
  -8   5   5 20.9224  5.6057   1
  -7   5   5 69.9972 7.02995   1
  -6   5   5 47.8085 6.52063   1
  -5   5   5 59.4721 6.50749   1
  -4   5   5 41.2033 5.93212   1
  -3   5   5 59.4093 6.88537   1
  -2   5   5 186.012 9.23923   1
  -1   5   5 4.42357 4.42357   1
   0   5   5 59.8644 5.72455   1
   1   5   5 162.139  9.6377   1
   2   5   5 94.2248 8.17185   1
   3   5   5 63.6884 9.32702   1
   4   5   5 9.77747 6.14621   1
   5   5   5  4.3528 5.85027   1
   6   5   5 18.4938 9.37977   1
   7   5   5 27.5594 7.64698   1
   8   5   5 32.2761 7.56369   1
   9   5   5 6.08141 3.90214   1
  -9   6   5  11.079 3.95174   1
  -8   6   5  15.762 4.88958   1
  -7   6   5 28.1336 5.99296   1
  -6   6   5 86.0911 7.45074   1
  -5   6   5 98.3922 8.19056   1
  -4   6   5 188.715  10.819   1
  -3   6   5 181.194 9.78193   1
  -2   6   5 87.4518 7.07309   1
  -1   6   5 42.1135 5.50015   1
   0   6   5 25.3995  5.3155   1
   1   6   5 0.63598 5.10833   1
   2   6   5 171.953 11.0303   1
   3   6   5  166.89 11.4907   1
   4   6   5 96.7021  9.5348   1
   5   6   5 91.5282 9.82632   1
   6   6   5 23.1163 6.91678   1
   7   6   5 0.84057 6.76393   1
   8   6   5 0.68771 5.44558   1
   9   6   5 1.14547 1.58771   1
  -9   7   5 3.80316  2.3426   1
  -8   7   5 16.0569 6.03187   1
  -7   7   5 55.9429 7.36303   1
  -6   7   5 61.6241 7.08638   1
  -5   7   5 33.3384 6.16499   1
  -4   7   5 17.7269 6.32684   1
  -3   7   5  3.9296 6.47171   1
  -2   7   5 12.4969 5.57651   1
  -1   7   5 22.7199 6.01047   1
   0   7   5 170.848 9.31285   1
   1   7   5 178.036 11.0771   1
   2   7   5 65.5112  8.4164   1
   3   7   5 15.7804  6.8735   1
   4   7   5 8.87638 5.25857   1
   5   7   5 16.6663 5.49308   1
   6   7   5 4.42796 6.23195   1
   7   7   5 9.66357 5.18243   1
   8   7   5 11.2509 3.75029   1
  -8   8   5 9.34905 4.46175   1
  -7   8   5 2.61931 4.41213   1
  -6   8   5 3.39449 5.23751   1
  -5   8   5 10.1389 6.45373   1
  -4   8   5 60.1411 7.30356   1
  -3   8   5 76.3402 8.14829   1
  -2   8   5 20.5796 5.17705   1
  -1   8   5 20.9595 5.90374   1
   0   8   5 0.69432 5.52821   1
   1   8   5  6.6957  4.6081   1
   2   8   5 41.4756 7.98931   1
   3   8   5  62.567 8.31182   1
   4   8   5 156.412 11.3993   1
   5   8   5 20.9122 6.32511   1
   6   8   5 20.2597 5.54327   1
   7   8   5 6.27841  3.8303   1
  -7   9   5 25.6085 4.58887   1
  -6   9   5 13.6738 4.70473   1
  -5   9   5 22.2863 5.38468   1
  -4   9   5  9.9923 4.71882   1
  -3   9   5 26.6533 5.33067   1
  -2   9   5 27.1709 5.38241   1
  -1   9   5 71.5278 7.72396   1
   0   9   5 52.6484 7.63479   1
   1   9   5 22.6438 6.47249   1
   2   9   5 18.4792  5.6859   1
   3   9   5 2.09445 6.32545   1
   4   9   5 11.8325 5.38227   1
   5   9   5 11.3706 4.46582   1
   6   9   5 11.8679 4.50162   1
   7   9   5  9.2599 1.84111   1
  -6  10   5 1.18924 2.92537   1
  -5  10   5 16.5958 4.40926   1
  -4  10   5 9.87684 4.51537   1
  -3  10   5 14.7032 4.90384   1
  -2  10   5 7.77945 5.25522   1
  -1  10   5 9.81905 6.23988   1
   0  10   5 17.1553 6.57482   1
   1  10   5 25.4953 6.80176   1
   2  10   5 7.79154 5.51707   1
   3  10   5 43.9373 7.06833   1
   4  10   5 33.4832 5.53885   1
   5  10   5 14.8769 4.62163   1
   6  10   5 3.80473 1.39548   1
  -5  11   5 8.22332 2.13365   1
  -4  11   5  10.274  3.5602   1
  -3  11   5 0.59324 4.70429   1
  -2  11   5  5.4278 5.16275   1
  -1  11   5 6.07237 6.42367   1
   0  11   5 43.6983  7.2234   1
   1  11   5 7.18515 5.17655   1
   2  11   5 7.45731 5.02443   1
   3  11   5 14.5896 4.31507   1
   4  11   5 2.93159 2.41483   1
  -3  12   5 10.0135 2.38646   1
  -2  12   5 7.82749 3.86202   1
  -1  12   5 6.29194 4.21175   1
   0  12   5 0.53367 4.21852   1
   1  12   5 8.97625 3.52232   1
   2  12   5 4.39316 2.02497   1
  -2 -12   6 0.20769 1.66154   1
  -1 -12   6 1.29696 1.93017   1
   0 -12   6 2.16727 2.13016   1
   1 -12   6 0.23825 1.93105   1
  -5 -11   6 9.34937 1.34052   1
  -4 -11   6 2.64982  2.7476   1
  -3 -11   6 3.98081 3.34047   1
  -2 -11   6 11.7977 4.19737   1
  -1 -11   6 14.4243 4.46571   1
   0 -11   6 13.8344 4.93847   1
   1 -11   6 4.89648 4.17366   1
   2 -11   6 7.77819 3.70615   1
   3 -11   6 3.61625 3.37177   1
   4 -11   6 0.17845 1.42235   1
  -6 -10   6 0.25332 2.02655   1
  -5 -10   6 10.9249 4.05547   1
  -4 -10   6 10.6273 4.14025   1
  -3 -10   6 0.53823 4.31578   1
  -2 -10   6 26.1182 5.07468   1
  -1 -10   6 11.8172 5.56403   1
   0 -10   6 6.22644 4.73751   1
   1 -10   6  15.465 4.76088   1
   2 -10   6 3.92714 4.23457   1
   3 -10   6 13.5754 3.81612   1
   4 -10   6  10.532 3.56467   1
   5 -10   6 4.16804 2.72444   1
  -7  -9   6 10.5299 2.75292   1
  -6  -9   6 10.4983 3.69616   1
  -5  -9   6 14.6203 4.03095   1
  -4  -9   6 5.51358 3.96763   1
  -3  -9   6 30.1578 5.01428   1
  -2  -9   6 78.3904 7.03492   1
  -1  -9   6 80.9048 7.97747   1
   0  -9   6 26.6589 5.31089   1
   1  -9   6 16.8945 5.20174   1
   2  -9   6 17.8393 4.50618   1
   3  -9   6 0.46335 3.71506   1
   4  -9   6 12.4191 4.24045   1
   5  -9   6 13.6211 3.53203   1
   6  -9   6 18.7204 3.32996   1
  -8  -8   6 0.22941 1.83525   1
  -7  -8   6 5.70356 3.03533   1
  -6  -8   6 0.25682 3.18131   1
  -5  -8   6   12.45 3.93874   1
  -4  -8   6 39.7015 5.30294   1
  -3  -8   6 12.2871 4.92728   1
  -2  -8   6 19.1921 6.28415   1
  -1  -8   6 54.0926 6.77963   1
   0  -8   6 36.4817  5.8895   1
   1  -8   6 54.7946 5.50809   1
   2  -8   6 33.3245 5.02981   1
   3  -8   6 20.5145 4.94639   1
   4  -8   6 49.7569 5.74725   1
   5  -8   6 10.2334  3.5951   1
   6  -8   6 4.38224 4.87548   1
   7  -8   6 2.12088 3.12058   1
  -9  -7   6 0.16564 1.34352   1
  -8  -7   6 12.7728 2.73335   1
  -7  -7   6 13.2239  3.3308   1
  -6  -7   6 29.5518 4.41761   1
  -5  -7   6 17.2542  4.0469   1
  -4  -7   6 26.5413 5.29484   1
  -3  -7   6 2.48919   5.025   1
  -2  -7   6 93.9566 8.56596   1
  -1  -7   6 49.5588 6.68119   1
   0  -7   6 63.3489 6.89976   1
   1  -7   6 117.614 7.87753   1
   2  -7   6 16.1276  5.2903   1
   3  -7   6 9.03092 4.42277   1
   4  -7   6 0.54367 4.37203   1
   5  -7   6 8.28047 4.34963   1
   6  -7   6  19.715 6.16034   1
   7  -7   6 13.0325 5.09819   1
   8  -7   6 0.60782 1.64501   1
  -9  -6   6 10.5934  2.4553   1
  -8  -6   6 1.04553 2.65579   1
  -7  -6   6 11.2815 2.82878   1
  -6  -6   6 36.6263 4.51999   1
  -5  -6   6 126.652 7.54618   1
  -4  -6   6 64.5188 7.19457   1
  -3  -6   6 107.406 8.29811   1
  -2  -6   6 84.9461 8.50036   1
  -1  -6   6 30.7051 5.44049   1
   0  -6   6 0.51902 4.17216   1
   1  -6   6 49.1566 6.28828   1
   2  -6   6 132.463 8.90657   1
   3  -6   6 71.5069 7.38821   1
   4  -6   6  20.155 4.79844   1
   5  -6   6 21.6137 5.21289   1
   6  -6   6 18.2353 5.01171   1
   7  -6   6 4.35647 5.47794   1
   8  -6   6 0.39635 3.18881   1
 -10  -5   6 1.39715 1.22482   1
  -9  -5   6   2.196 2.67805   1
  -8  -5   6 12.3581 2.64767   1
  -7  -5   6 17.1368 3.44048   1
  -6  -5   6 35.8813 5.06753   1
  -5  -5   6 77.3304 6.50018   1
  -4  -5   6 94.9703 7.57277   1
  -3  -5   6 49.7935 6.47685   1
  -2  -5   6  88.641 7.19642   1
  -1  -5   6 86.6979 6.55354   1
   0  -5   6 169.038 8.79574   1
   1  -5   6 76.6255 6.64797   1
   2  -5   6 25.3602 5.27837   1
   3  -5   6 16.9375 5.29738   1
   4  -5   6 4.57491 4.26024   1
   5  -5   6 12.0187 5.00504   1
   6  -5   6 12.1558 4.65133   1
   7  -5   6 21.7476 5.15365   1
   8  -5   6 22.6685 5.31849   1
   9  -5   6 4.20811 1.49146   1
 -10  -4   6 7.62573  2.1884   1
  -9  -4   6 14.3283 3.90771   1
  -8  -4   6 54.0666 5.46171   1
  -7  -4   6 1.95086 2.98935   1
  -6  -4   6  52.349 5.51214   1
  -5  -4   6  104.72 7.45219   1
  -4  -4   6 235.654 10.7721   1
  -3  -4   6 222.592   9.902   1
  -2  -4   6  58.604 6.01781   1
  -1  -4   6 3.13777 3.49902   1
   0  -4   6 139.865 7.37002   1
   1  -4   6 18.9842 4.28408   1
   2  -4   6 176.832 8.73485   1
   3  -4   6 25.7781 4.68776   1
   4  -4   6 77.7741 7.27716   1
   5  -4   6 77.2411 8.57045   1
   6  -4   6  23.958 6.13161   1
   7  -4   6 9.98482 5.10145   1
   8  -4   6 0.93602 3.62238   1
   9  -4   6 3.43017 2.14765   1
 -10  -3   6  6.7859 1.93883   1
  -9  -3   6 7.19974  3.6532   1
  -8  -3   6  1.9373 3.94601   1
  -7  -3   6 34.2286 5.43392   1
  -6  -3   6 155.781 9.72464   1
  -5  -3   6 205.044 10.0441   1
  -4  -3   6  10.957 4.72045   1
  -3  -3   6  4.8985 4.60905   1
  -2  -3   6 298.771 10.1845   1
  -1  -3   6 147.198 6.92359   1
   0  -3   6 152.002 6.45074   1
   1  -3   6 8.80065 3.47887   1
   2  -3   6 83.3344 6.17078   1
   3  -3   6 2.42312 3.69992   1
   4  -3   6  60.178 6.14402   1
   5  -3   6 0.39112  5.4662   1
   6  -3   6  26.904 5.58278   1
   7  -3   6 48.5778 7.74748   1
   8  -3   6 8.60552 5.14529   1
   9  -3   6 6.65874 2.94044   1
 -10  -2   6 0.30195 2.43337   1
  -9  -2   6 25.3458 4.41014   1
  -8  -2   6 36.6149 5.12488   1
  -7  -2   6 9.39822 4.23022   1
  -6  -2   6 64.4489 7.57568   1
  -5  -2   6 146.668 11.9488   1
  -4  -2   6 127.419 8.17655   1
  -3  -2   6 437.204 12.7432   1
  -2  -2   6 163.228 6.42551   1
  -1  -2   6 71.6882 4.96745   1
   0  -2   6 293.947 8.96356   1
   1  -2   6 27.9525 4.06008   1
   2  -2   6 208.985 8.55223   1
   3  -2   6 82.0883 6.63035   1
   4  -2   6 261.338 11.6243   1
   5  -2   6 87.3796 8.13113   1
   6  -2   6  12.463 6.47494   1
   7  -2   6  17.508  5.5703   1
   8  -2   6 7.53769 3.81722   1
   9  -2   6 8.96847 3.36878   1
 -11  -1   6 0.34836 0.74851   1
 -10  -1   6 6.11809 2.97263   1
  -9  -1   6 6.52028 3.03489   1
  -8  -1   6 24.6945 4.86106   1
  -7  -1   6 53.2634 6.77078   1
  -6  -1   6 139.012 9.23482   1
  -5  -1   6  86.163  8.0465   1
  -4  -1   6 46.2244 5.13604   1
  -3  -1   6  485.58 12.8233   1
  -2  -1   6 1355.83 18.6762   1
  -1  -1   6 887.829 15.0885   1
   0  -1   6 26.4176 4.97292   1
   1  -1   6 49.0174 4.36489   1
   2  -1   6 65.6162 5.21237   1
   3  -1   6 110.705 7.48055   1
   4  -1   6 81.7244 7.21717   1
   5  -1   6 66.0145 8.61692   1
   6  -1   6 156.008 11.7528   1
   7  -1   6  20.552 6.54835   1
   8  -1   6 21.1491 5.32669   1
   9  -1   6 0.39768 3.14448   1
  10  -1   6 0.15803 1.28007   1
 -11   0   6 0.10484 0.85447   1
 -10   0   6 0.27195 2.17557   1
  -9   0   6 0.39356 3.14849   1
  -8   0   6 48.5833 5.21776   1
  -7   0   6  3.7533  4.9321   1
  -6   0   6 56.8767 6.41033   1
  -5   0   6 29.4208 5.61553   1
  -4   0   6 198.336 8.58013   1
  -3   0   6 3.58613 3.60827   1
  -2   0   6 24.7914 5.71042   1
  -1   0   6 15.6372 3.01266   1
   0   0   6 19.9315 4.72597   1
   1   0   6 0.34205 2.76495   1
   2   0   6 143.525 8.68305   1
   3   0   6 406.396 10.0526   1
   4   0   6 105.049 8.34019   1
   5   0   6 328.749 15.4699   1
   6   0   6  45.418 8.30779   1
   7   0   6 0.59814 4.79431   1
   8   0   6 17.7506 4.78759   1
   9   0   6 3.35694 3.05961   1
  10   0   6 5.41352 1.34298   1
 -11   1   6 0.35753 0.74889   1
 -10   1   6 2.26613  2.3602   1
  -9   1   6  11.847  3.1415   1
  -8   1   6 25.6856 4.45443   1
  -7   1   6 52.7501 6.19133   1
  -6   1   6 121.411 8.15224   1
  -5   1   6 52.3497  6.4649   1
  -4   1   6 41.4778 4.74543   1
  -3   1   6 425.101 11.8089   1
  -2   1   6 1365.14 19.2585   1
  -1   1   6 1058.89 17.4166   1
   0   1   6 32.9057 5.32942   1
   1   1   6 45.2008  4.9261   1
   2   1   6 64.4145 5.00124   1
   3   1   6  135.00 7.62803   1
   4   1   6 87.2004 7.88221   1
   5   1   6 87.3236 9.48458   1
   6   1   6 173.946 11.7497   1
   7   1   6 40.9156 6.31437   1
   8   1   6 33.1987  5.6181   1
   9   1   6  0.4419 3.52517   1
  10   1   6 4.23623 1.17389   1
 -10   2   6 0.33414 2.68192   1
  -9   2   6 29.6264 4.55981   1
  -8   2   6 41.0167 5.34712   1
  -7   2   6  1.3338 3.98326   1
  -6   2   6  61.204 6.08104   1
  -5   2   6 176.947 8.92036   1
  -4   2   6 118.628  7.2387   1
  -3   2   6 374.551 10.8579   1
  -2   2   6 147.842 6.41732   1
  -1   2   6 80.2559  5.5303   1
   0   2   6 301.117 9.33734   1
   1   2   6 38.2583 4.64773   1
   2   2   6 233.152  9.2494   1
   3   2   6 103.662 8.12232   1
   4   2   6 320.151 14.7389   1
   5   2   6 105.919  10.361   1
   6   2   6 18.8359 7.24544   1
   7   2   6 20.0886 5.93752   1
   8   2   6 9.98143 4.64092   1
   9   2   6 10.5551 3.70854   1
 -10   3   6 4.56349 2.53929   1
  -9   3   6 18.0846 4.13855   1
  -8   3   6 4.80172 3.96318   1
  -7   3   6 28.3998 5.28666   1
  -6   3   6 133.376 8.98365   1
  -5   3   6 163.249 8.97581   1
  -4   3   6 11.7859 4.10062   1
  -3   3   6 3.93786 4.46836   1
  -2   3   6 286.897 10.3399   1
  -1   3   6 131.813 7.22956   1
   0   3   6 167.448 6.87855   1
   1   3   6 3.58502  3.6672   1
   2   3   6 94.6949 7.57512   1
   3   3   6 6.72297 4.92932   1
   4   3   6 59.0417  9.1267   1
   5   3   6 1.04172 7.25349   1
   6   3   6 4.64165 7.30886   1
   7   3   6 59.2462 8.33726   1
   8   3   6  15.303 5.80681   1
   9   3   6 11.9841 4.09693   1
 -10   4   6 13.3244 2.45883   1
  -9   4   6 14.9549 4.42197   1
  -8   4   6 53.9206 6.10129   1
  -7   4   6 4.59869 4.59869   1
  -6   4   6 50.3376 6.70726   1
  -5   4   6 97.5751 7.57846   1
  -4   4   6  210.14 9.85304   1
  -3   4   6 228.107 10.3053   1
  -2   4   6 69.6808 6.09707   1
  -1   4   6 9.62199 3.70784   1
   0   4   6  122.82 7.12615   1
   1   4   6 15.3916 4.41528   1
   2   4   6  225.25 11.3063   1
   3   4   6 32.8278 7.23026   1
   4   4   6 68.3979 12.6508   1
   5   4   6 124.378 12.8887   1
   6   4   6 38.7515 7.74784   1
   7   4   6 7.26968 6.22624   1
   8   4   6 3.52178 4.54651   1
   9   4   6 4.82442 2.82043   1
 -10   5   6 1.65795 1.26029   1
  -9   5   6 2.09227 3.69022   1
  -8   5   6 11.2363 5.24801   1
  -7   5   6 27.8402 6.12683   1
  -6   5   6 46.4533 7.03349   1
  -5   5   6 87.4024 7.71312   1
  -4   5   6 102.758  8.1797   1
  -3   5   6 56.3018 6.71856   1
  -2   5   6 70.1415 7.11581   1
  -1   5   6   73.48   6.595   1
   0   5   6 131.946 8.17902   1
   1   5   6 64.0192 6.60837   1
   2   5   6  39.487 6.64799   1
   3   5   6 30.2546 7.16366   1
   4   5   6 0.79781 6.36979   1
   5   5   6 16.9767 7.70461   1
   6   5   6 0.57964 7.11375   1
   7   5   6 9.87947 7.48907   1
   8   5   6 39.7443 6.49306   1
   9   5   6 3.86802  2.0337   1
  -9   6   6 4.98136  3.6028   1
  -8   6   6 6.57235 4.72547   1
  -7   6   6 5.96564 5.82386   1
  -6   6   6 54.7729 7.07843   1
  -5   6   6 155.082 9.34274   1
  -4   6   6 87.9943 7.80002   1
  -3   6   6 105.284 9.08913   1
  -2   6   6 85.4036 8.52715   1
  -1   6   6 35.1553 5.57081   1
   0   6   6 2.40206 4.24485   1
   1   6   6 23.7532 6.70085   1
   2   6   6 125.184  9.6696   1
   3   6   6 82.7692 8.96476   1
   4   6   6 27.1398 7.03183   1
   5   6   6 24.7297 7.14726   1
   6   6   6 19.9422 5.45034   1
   7   6   6 7.08869 6.70969   1
   8   6   6 3.85028 4.24316   1
  -9   7   6 2.17785 1.46145   1
  -8   7   6 15.6005 5.07535   1
  -7   7   6 26.0343 6.25941   1
  -6   7   6 49.8709 6.62371   1
  -5   7   6 18.9101 5.88041   1
  -4   7   6   33.33 6.94493   1
  -3   7   6 2.81468 5.26143   1
  -2   7   6 88.5426 7.87953   1
  -1   7   6 51.2965 6.50732   1
   0   7   6 53.6703 6.22115   1
   1   7   6 93.1327  8.1017   1
   2   7   6 17.2504 6.59862   1
   3   7   6 0.79092 6.29733   1
   4   7   6 6.90951 5.45802   1
   5   7   6 12.5302 5.41033   1
   6   7   6 37.4127 5.92806   1
   7   7   6 8.53577 4.95697   1
   8   7   6 6.66129 2.38728   1
  -8   8   6 4.83612  2.9172   1
  -7   8   6 0.68465 5.51596   1
  -6   8   6 8.83936 4.71432   1
  -5   8   6 14.3557 5.55099   1
  -4   8   6 32.0696 5.84588   1
  -3   8   6 13.5304 5.90581   1
  -2   8   6 19.8364 4.95136   1
  -1   8   6 35.4964 5.89791   1
   0   8   6 31.1693 6.00113   1
   1   8   6 48.7924 7.08524   1
   2   8   6 31.3588 6.68208   1
   3   8   6 27.2778 6.31831   1
   4   8   6  58.495 7.47531   1
   5   8   6 0.67048 5.36387   1
   6   8   6 9.78234 4.98865   1
   7   8   6 0.39754 3.16955   1
  -7   9   6 12.3805 3.48716   1
  -6   9   6  9.5295 4.61684   1
  -5   9   6  16.786 4.32678   1
  -4   9   6  9.8653 4.57254   1
  -3   9   6 22.6872 4.78279   1
  -2   9   6  47.007 5.89207   1
  -1   9   6 57.2166 7.28065   1
   0   9   6 18.0992 5.46242   1
   1   9   6 1.17599 7.06559   1
   2   9   6  23.161 6.09178   1
   3   9   6 7.51741 5.05043   1
   4   9   6 4.42138 4.13613   1
   5   9   6 14.6741 5.10852   1
   6   9   6  22.723 4.02539   1
  -6  10   6 0.28545 2.29864   1
  -5  10   6 16.3095  3.7067   1
  -4  10   6 4.30702 4.01118   1
  -3  10   6 4.97362 4.21111   1
  -2  10   6 17.2429  4.7952   1
  -1  10   6 14.2498 5.87387   1
   0  10   6 14.4897 5.34279   1
   1  10   6 3.54677 6.36131   1
   2  10   6 6.11622 5.09288   1
   3  10   6 20.0025  5.9222   1
   4  10   6 14.3442 4.73797   1
   5  10   6 9.38728 2.91833   1
  -5  11   6 9.27752 1.32137   1
  -4  11   6 3.98937 2.82867   1
  -3  11   6 0.54866 4.35767   1
  -2  11   6 9.94512 5.06168   1
  -1  11   6 20.6298 5.92367   1
   0  11   6 16.4707 5.57554   1
   1  11   6 7.01453 4.73042   1
   2  11   6 0.54137 4.35675   1
   3  11   6 0.62363 3.45222   1
   4  11   6 1.13336 1.44782   1
  -2  12   6 1.81833 2.21609   1
  -1  12   6 0.35711 2.81723   1
   0  12   6 0.70268 2.64479   1
   1  12   6 4.78347 1.78008   1
  -4 -11   7 3.04597 1.57139   1
  -3 -11   7 2.56104 2.91564   1
  -2 -11   7 12.5769 4.24293   1
  -1 -11   7  16.939 4.24631   1
   0 -11   7  13.527 4.61148   1
   1 -11   7 3.59399 4.11538   1
   2 -11   7 5.50036 3.81342   1
   3 -11   7  0.4562 2.46506   1
  -6 -10   7 2.70564 1.13556   1
  -5 -10   7 16.4951 2.85029   1
  -4 -10   7 13.2176 3.84074   1
  -3 -10   7  4.6189  4.0402   1
  -2 -10   7 5.92366 4.77214   1
  -1 -10   7 15.1359 4.75601   1
   0 -10   7  6.8694 4.58359   1
   1 -10   7 13.4881 4.82733   1
   2 -10   7 7.20964 4.19392   1
   3 -10   7 9.94702  3.9306   1
   4 -10   7 0.35678 2.84651   1
   5 -10   7 4.19852 0.88511   1
  -7  -9   7 8.61292 1.49264   1
  -6  -9   7  15.355 3.30651   1
  -5  -9   7 10.3258 3.13105   1
  -4  -9   7 1.19228 3.92694   1
  -3  -9   7 22.7742 4.73129   1
  -2  -9   7 61.7971 6.55806   1
  -1  -9   7   56.13 6.43878   1
   0  -9   7 14.1355 4.51328   1
   1  -9   7 8.88145    4.45   1
   2  -9   7 12.8615 4.19781   1
   3  -9   7 5.75282 3.40438   1
   4  -9   7 0.44561 3.55575   1
   5  -9   7 8.46723 3.11089   1
   6  -9   7 13.7293 1.81258   1
  -8  -8   7 1.71639 1.06224   1
  -7  -8   7 8.42008 2.86248   1
  -6  -8   7 5.95035 2.92836   1
  -5  -8   7 12.9423 3.68829   1
  -4  -8   7 22.0369  4.5928   1
  -3  -8   7 19.5882 5.39292   1
  -2  -8   7 21.8661 5.90143   1
  -1  -8   7 33.8755 6.50748   1
   0  -8   7 59.6647 6.33943   1
   1  -8   7 100.082 7.57035   1
   2  -8   7 17.8954 5.07141   1
   3  -8   7 9.29761 4.06655   1
   4  -8   7 13.6828 4.46359   1
   5  -8   7 0.52814 4.21726   1
   6  -8   7 9.60765 3.45164   1
   7  -8   7 0.18642 1.47581   1
  -8  -7   7 5.61007  2.1803   1
  -7  -7   7 5.99347 2.80796   1
  -6  -7   7 23.6829 4.26826   1
  -5  -7   7 2.84184 4.09807   1
  -4  -7   7 0.51154 4.08397   1
  -3  -7   7 19.8495 4.85211   1
  -2  -7   7 162.239 10.0369   1
  -1  -7   7 86.5554 8.15899   1
   0  -7   7 0.56634 4.55727   1
   1  -7   7 10.5849 4.35948   1
   2  -7   7 2.84682 4.37973   1
   3  -7   7 12.1245 4.59664   1
   4  -7   7 5.08271 4.01784   1
   5  -7   7 8.29614 4.13326   1
   6  -7   7 44.5783 5.51859   1
   7  -7   7 17.3676 4.29105   1
  -9  -6   7 2.96887 1.96087   1
  -8  -6   7 1.56346 2.68473   1
  -7  -6   7 4.93789  2.8903   1
  -6  -6   7 18.4914 3.87756   1
  -5  -6   7 41.4044 5.63769   1
  -4  -6   7 35.0164 5.80704   1
  -3  -6   7 27.5076 5.59914   1
  -2  -6   7 69.2211 6.74122   1
  -1  -6   7 5.41713 4.03157   1
   0  -6   7 33.3747 5.28134   1
   1  -6   7  110.44  8.1031   1
   2  -6   7 104.629  8.2248   1
   3  -6   7 44.9515 5.79289   1
   4  -6   7 29.2713 5.47693   1
   5  -6   7 0.49711 3.97687   1
   6  -6   7 8.87523 4.53261   1
   7  -6   7 7.13897 4.29201   1
   8  -6   7 0.22535 1.78234   1
  -9  -5   7 0.28408 2.28148   1
  -8  -5   7 7.43381 2.87063   1
  -7  -5   7 0.35945 2.85523   1
  -6  -5   7 10.3931 3.23437   1
  -5  -5   7 112.368 7.67156   1
  -4  -5   7 54.0893 7.09046   1
  -3  -5   7 102.108 7.98266   1
  -2  -5   7 39.6084 5.45311   1
  -1  -5   7 122.706 7.57624   1
   0  -5   7 117.455 7.59689   1
   1  -5   7 8.50635 3.70056   1
   2  -5   7 11.3818 5.03942   1
   3  -5   7  51.838 5.66605   1
   4  -5   7 15.0584 4.95432   1
   5  -5   7 10.0942 4.66467   1
   6  -5   7 14.0249 4.97743   1
   7  -5   7 19.3109 4.72566   1
   8  -5   7 18.8471 3.94306   1
 -10  -4   7 4.09658 1.56757   1
  -9  -4   7 3.93005 3.14795   1
  -8  -4   7 12.6214 3.41073   1
  -7  -4   7 0.39379 3.15032   1
  -6  -4   7 57.6786 5.66486   1
  -5  -4   7 143.384 8.81853   1
  -4  -4   7  150.90 9.13187   1
  -3  -4   7 206.277  10.085   1
  -2  -4   7   48.21  5.5753   1
  -1  -4   7  83.847 6.13173   1
   0  -4   7 75.4074 6.18242   1
   1  -4   7 3.26661 3.62389   1
   2  -4   7 114.948 7.49831   1
   3  -4   7 40.9714 5.23891   1
   4  -4   7 72.1652 6.57798   1
   5  -4   7   39.39 6.76127   1
   6  -4   7 15.0396 5.30451   1
   7  -4   7  2.5783 5.03246   1
   8  -4   7 2.12116 3.33191   1
   9  -4   7 1.81951 1.28673   1
 -10  -3   7 0.23409 1.87271   1
  -9  -3   7 17.2572  3.5535   1
  -8  -3   7 7.15913 4.04402   1
  -7  -3   7 37.0135 6.15495   1
  -6  -3   7 36.4675 5.99995   1
  -5  -3   7 153.143 9.66695   1
  -4  -3   7 4.94126 4.46163   1
  -3  -3   7 12.1027 4.35653   1
  -2  -3   7 55.8562 5.69814   1
  -1  -3   7 50.4931 5.47613   1
   0  -3   7 242.281 9.46739   1
   1  -3   7 9.25129 3.97949   1
   2  -3   7 60.3607  5.4944   1
   3  -3   7 10.4899  4.0986   1
   4  -3   7 4.14431 3.33219   1
   5  -3   7 0.72817  5.1649   1
   6  -3   7 0.65829 5.26633   1
   7  -3   7 25.4794 6.04105   1
   8  -3   7 14.0605 4.42373   1
   9  -3   7 2.44652 2.10932   1
 -10  -2   7 0.25222 2.04387   1
  -9  -2   7 15.3574 3.11662   1
  -8  -2   7 10.4973 4.44183   1
  -7  -2   7 13.5046 4.71066   1
  -6  -2   7 34.3162 6.89803   1
  -5  -2   7 106.057 10.5792   1
  -4  -2   7 223.542 11.0717   1
  -3  -2   7  290.22  10.969   1
  -2  -2   7 118.019  6.9281   1
  -1  -2   7 107.136  6.1878   1
   0  -2   7 72.8904 5.72438   1
   1  -2   7  255.33 9.91345   1
   2  -2   7 18.2107 4.46425   1
   3  -2   7 0.46426 3.72298   1
   4  -2   7 131.536 8.79004   1
   5  -2   7  23.414 6.06832   1
   6  -2   7 15.9814 5.05235   1
   7  -2   7 2.25815 4.33178   1
   8  -2   7 3.69162 3.62011   1
   9  -2   7 6.39532 2.61552   1
 -10  -1   7 0.31278 2.48489   1
  -9  -1   7 0.73431 3.08574   1
  -8  -1   7 18.0722 4.67761   1
  -7  -1   7 43.5917 6.37622   1
  -6  -1   7 87.5631 8.97967   1
  -5  -1   7 1.15029 5.43542   1
  -4  -1   7 159.513 11.4888   1
  -3  -1   7 383.547 14.9426   1
  -2  -1   7 56.8637 5.43333   1
  -1  -1   7 181.829 8.10704   1
   0  -1   7 43.4026 4.56042   1
   1  -1   7 82.3244  4.8449   1
   2  -1   7 28.5199   4.446   1
   3  -1   7 45.8217 5.67504   1
   4  -1   7 22.3625 4.55751   1
   5  -1   7 159.392 10.9612   1
   6  -1   7 76.4498 9.10609   1
   7  -1   7 18.5611 4.65762   1
   8  -1   7 6.02954 4.93326   1
   9  -1   7 0.33284 2.63644   1
 -10   0   7 2.78424 2.15974   1
  -9   0   7 3.45715 3.10091   1
  -8   0   7  16.103 3.93413   1
  -7   0   7 1.02264 3.76185   1
  -6   0   7 40.1029  6.0765   1
  -5   0   7 4.32319  4.0009   1
  -4   0   7 158.049 8.99319   1
  -3   0   7 155.576 8.25865   1
  -2   0   7 183.863 8.39316   1
  -1   0   7 0.42851 3.45064   1
   0   0   7 656.881 14.6085   1
   1   0   7 240.483 8.16565   1
   2   0   7 12.7545 3.35242   1
   3   0   7 102.358 7.07795   1
   4   0   7 13.8693  5.1295   1
   5   0   7 89.3688 8.45059   1
   6   0   7 20.5247 5.44458   1
   7   0   7 0.51473 4.10914   1
   8   0   7  8.4612  4.5347   1
   9   0   7 0.38515 3.05367   1
 -10   1   7 2.58833 2.21105   1
  -9   1   7 4.23705 2.64816   1
  -8   1   7 20.9556 4.73032   1
  -7   1   7 47.5621 5.36435   1
  -6   1   7 88.6278  7.1224   1
  -5   1   7 5.23795 3.76319   1
  -4   1   7 178.412 8.58208   1
  -3   1   7 479.088 13.4269   1
  -2   1   7 55.5695    5.63   1
  -1   1   7 226.151 9.76043   1
   0   1   7 18.8193 4.53767   1
   1   1   7 79.5686 4.69194   1
   2   1   7 22.6889 4.39642   1
   3   1   7 42.6652  5.9443   1
   4   1   7 22.3622 5.32152   1
   5   1   7 181.353 11.5345   1
   6   1   7 98.4862 8.73653   1
   7   1   7 9.42494 4.19284   1
   8   1   7 12.6571 4.41699   1
   9   1   7 1.77129 3.13309   1
 -10   2   7   0.491 2.10681   1
  -9   2   7 5.11033 3.72463   1
  -8   2   7 10.4327  4.0931   1
  -7   2   7 6.95027 4.32736   1
  -6   2   7 19.5184 5.05478   1
  -5   2   7 105.588 7.79369   1
  -4   2   7 171.974 8.99378   1
  -3   2   7 248.133 9.81304   1
  -2   2   7 102.399 7.08353   1
  -1   2   7 93.1148 6.54956   1
   0   2   7 88.1573 6.39472   1
   1   2   7  250.53 9.66126   1
   2   2   7 31.2912 4.82008   1
   3   2   7 0.54157 4.33255   1
   4   2   7 153.514 10.5117   1
   5   2   7 37.0051 6.38528   1
   6   2   7 6.22578 5.99885   1
   7   2   7  0.8104 4.01432   1
   8   2   7 0.56263 4.48128   1
   9   2   7 4.20213 3.22196   1
 -10   3   7 0.57052 2.11533   1
  -9   3   7 18.9336 4.01888   1
  -8   3   7 13.1589 3.83992   1
  -7   3   7 21.8157 4.91647   1
  -6   3   7 31.1626 5.76434   1
  -5   3   7 145.269  8.8317   1
  -4   3   7 0.52295 4.21378   1
  -3   3   7 9.63014 4.42092   1
  -2   3   7 71.1678 6.10104   1
  -1   3   7 59.4364 5.86237   1
   0   3   7 234.686  10.111   1
   1   3   7  13.737 3.94965   1
   2   3   7  62.495 7.32453   1
   3   3   7 8.14011 5.81436   1
   4   3   7 1.36914 5.40514   1
   5   3   7 2.45145  6.5562   1
   6   3   7 8.97943 5.81394   1
   7   3   7 42.2084 6.58997   1
   8   3   7 12.2852 4.94834   1
   9   3   7 8.40801 2.64199   1
 -10   4   7 4.08469 1.74742   1
  -9   4   7 8.12929  3.3435   1
  -8   4   7 16.8803  4.9836   1
  -7   4   7 8.16843  4.2472   1
  -6   4   7 69.2229 6.90544   1
  -5   4   7 125.173 9.46044   1
  -4   4   7 150.763  9.0729   1
  -3   4   7 209.812  10.348   1
  -2   4   7 63.9558 6.49824   1
  -1   4   7 78.3641 6.46898   1
   0   4   7  69.065  6.3212   1
   1   4   7 1.83938 4.04663   1
   2   4   7  131.77  9.6608   1
   3   4   7 50.3892 8.57974   1
   4   4   7 71.0408 9.93263   1
   5   4   7   60.51 9.34503   1
   6   4   7 7.62178 8.02658   1
   7   4   7 0.87171 5.17365   1
   8   4   7 3.28657 3.99749   1
   9   4   7 0.24168 1.90502   1
  -9   5   7 1.65175 3.26836   1
  -8   5   7 5.56991 4.78942   1
  -7   5   7 0.68761 5.53216   1
  -6   5   7 7.68306 4.95216   1
  -5   5   7 108.992 8.85333   1
  -4   5   7 69.3959 7.42803   1
  -3   5   7 104.012 8.89364   1
  -2   5   7 29.4827 6.11494   1
  -1   5   7 115.877   7.841   1
   0   5   7 106.063 7.25119   1
   1   5   7 5.29133 4.62619   1
   2   5   7  13.232 6.65373   1
   3   5   7 50.9104 8.65558   1
   4   5   7 23.2221 7.62291   1
   5   5   7 30.0297 8.24155   1
   6   5   7 20.5279 7.74981   1
   7   5   7 5.74774 6.68432   1
   8   5   7 25.1273 4.68413   1
  -9   6   7   0.357  2.8764   1
  -8   6   7 6.22238 4.25953   1
  -7   6   7 4.83474 4.91571   1
  -6   6   7 22.9536 6.24458   1
  -5   6   7 61.0262 7.71552   1
  -4   6   7 28.4514 6.64417   1
  -3   6   7 29.9513 5.98048   1
  -2   6   7 48.3234 6.62635   1
  -1   6   7 1.92434 4.43046   1
   0   6   7 26.0566 5.14404   1
   1   6   7 105.805  8.6128   1
   2   6   7 83.0206 9.08377   1
   3   6   7 40.2952 8.05279   1
   4   6   7 38.5735 7.70392   1
   5   6   7 4.34129  5.0894   1
   6   6   7 15.1396 6.78221   1
   7   6   7  9.0822 5.60116   1
   8   6   7 3.88681 2.50959   1
  -8   7   7 13.8041 3.89278   1
  -7   7   7 8.63394 5.15744   1
  -6   7   7 40.0809 6.37914   1
  -5   7   7 9.55741   5.657   1
  -4   7   7 4.88618 4.94047   1
  -3   7   7 14.4077 5.57294   1
  -2   7   7 121.786 8.34869   1
  -1   7   7 85.0127  7.4376   1
   0   7   7 3.58677 4.33828   1
   1   7   7  10.752  5.1179   1
   2   7   7 9.84302 4.73509   1
   3   7   7 9.13329 5.54417   1
   4   7   7 0.63343 5.10764   1
   5   7   7 18.0975 5.55031   1
   6   7   7  53.933 6.94426   1
   7   7   7 21.1239 5.04913   1
  -8   8   7 1.58539 1.57777   1
  -7   8   7 7.02339 4.99693   1
  -6   8   7 4.58167 4.87761   1
  -5   8   7 8.14824 4.75392   1
  -4   8   7 21.1089 5.70603   1
  -3   8   7 4.93318 4.50559   1
  -2   8   7 20.0766 5.24695   1
  -1   8   7 32.3549  5.2815   1
   0   8   7 54.0639  6.0053   1
   1   8   7 98.9717 8.72841   1
   2   8   7 28.2042 5.76115   1
   3   8   7  13.883 5.21726   1
   4   8   7  12.385 5.30785   1
   5   8   7 0.55039  4.3694   1
   6   8   7 12.8194 3.71679   1
   7   8   7 0.47177 1.56793   1
  -7   9   7  7.5792 1.99128   1
  -6   9   7 16.8331 4.01757   1
  -5   9   7  3.2113 3.84243   1
  -4   9   7   0.514 4.09515   1
  -3   9   7 11.8479 4.58678   1
  -2   9   7 47.9006 5.82713   1
  -1   9   7 39.1451 5.80479   1
   0   9   7 12.4394 4.70973   1
   1   9   7 2.25088  5.1183   1
   2   9   7 13.0523 5.77026   1
   3   9   7  4.4797  4.4797   1
   4   9   7 0.49593 4.00202   1
   5   9   7  17.559 4.36677   1
   6   9   7 12.2698 2.12507   1
  -6  10   7  2.5523  1.2652   1
  -5  10   7 10.7615  2.9456   1
  -4  10   7 9.18768 4.04972   1
  -3  10   7 7.21376 4.07614   1
  -2  10   7 1.98484 4.61839   1
  -1  10   7 3.61762 5.01463   1
   0  10   7 7.08598 5.09199   1
   1  10   7 1.10115 5.14668   1
   2  10   7 3.83519 5.19606   1
   3  10   7 10.3637 4.87412   1
   4  10   7 4.14071 3.37678   1
   5  10   7 5.02745 1.44998   1
  -4  11   7 0.57822 1.80693   1
  -3  11   7 5.96934 3.12149   1
  -2  11   7 19.0041  4.3947   1
  -1  11   7 23.0343 4.99508   1
   0  11   7 19.6706 5.17156   1
   1  11   7 2.41904 4.23983   1
   2  11   7 4.34544 3.18128   1
   3  11   7   2.911 1.84813   1
  -3 -11   8 0.28254  1.7023   1
  -2 -11   8 11.6761 2.90072   1
  -1 -11   8 18.6302 3.40429   1
   0 -11   8 4.06997  3.8709   1
   1 -11   8 2.92361 3.25438   1
   2 -11   8  1.0638 2.00151   1
  -5 -10   8 10.7691 2.02508   1
  -4 -10   8  13.232 3.13389   1
  -3 -10   8  0.4592 3.68452   1
  -2 -10   8 0.53908 4.34782   1
  -1 -10   8 11.1604 5.14424   1
   0 -10   8 8.55408 4.09052   1
   1 -10   8 4.27936 5.05289   1
   2 -10   8 0.80351 3.95153   1
   3 -10   8 1.72503 3.23444   1
   4 -10   8 1.33806 1.30437   1
  -6  -9   8 6.23408 2.38462   1
  -5  -9   8 2.41468  2.8842   1
  -4  -9   8 7.50383 3.82103   1
  -3  -9   8 1.28033 4.70139   1
  -2  -9   8 40.5265 6.31194   1
  -1  -9   8 51.7869 6.44224   1
   0  -9   8 27.7339 4.62232   1
   1  -9   8 1.66209 3.52362   1
   2  -9   8 1.15061 3.56346   1
   3  -9   8 11.6035 3.90969   1
   4  -9   8 5.16059 3.01509   1
   5  -9   8 3.97207 1.97128   1
  -7  -8   8 4.42866 2.04589   1
  -6  -8   8  2.7867 2.92603   1
  -5  -8   8 5.98476 3.70814   1
  -4  -8   8  26.801 4.49486   1
  -3  -8   8 27.3735 4.89011   1
  -2  -8   8 16.3436 5.25331   1
  -1  -8   8 5.57458 4.59856   1
   0  -8   8 27.5253 6.04827   1
   1  -8   8 55.0007 5.81731   1
   2  -8   8 22.2462 4.42483   1
   3  -8   8 0.50033 3.97846   1
   4  -8   8 4.63408 3.99576   1
   5  -8   8 0.40116 3.20129   1
   6  -8   8 4.09046 2.38674   1
  -8  -7   8 0.12189 1.72937   1
  -7  -7   8 1.94844  2.4599   1
  -6  -7   8 20.1768 3.54249   1
  -5  -7   8  0.4832 3.86559   1
  -4  -7   8 18.8641  4.2031   1
  -3  -7   8 19.6354 5.38977   1
  -2  -7   8 133.554 8.55349   1
  -1  -7   8 51.4299  6.1174   1
   0  -7   8 2.00932 4.48855   1
   1  -7   8 5.77848 3.68561   1
   2  -7   8  9.8959 4.63992   1
   3  -7   8 0.55712 4.42516   1
   4  -7   8 1.50781 3.81568   1
   5  -7   8 9.98305 4.24003   1
   6  -7   8 19.6153 4.61311   1
   7  -7   8 5.48246 2.19443   1
  -9  -6   8 0.14105 1.12253   1
  -8  -6   8 3.84715 2.45114   1
  -7  -6   8 7.11473 2.44982   1
  -6  -6   8 2.50663 3.33979   1
  -5  -6   8  26.966 4.59285   1
  -4  -6   8 14.3598 4.54783   1
  -3  -6   8 91.6853 7.25028   1
  -2  -6   8 112.665 8.22223   1
  -1  -6   8  38.996 5.34728   1
   0  -6   8  65.707  6.3324   1
   1  -6   8 149.996 8.35338   1
   2  -6   8 60.1754 7.44005   1
   3  -6   8 34.7452 5.88426   1
   4  -6   8 3.42083 3.72116   1
   5  -6   8 0.50832 4.08929   1
   6  -6   8 1.87211 4.52348   1
   7  -6   8  1.4352  3.6551   1
  -9  -5   8 0.56339 1.96766   1
  -8  -5   8 1.24826 2.54392   1
  -7  -5   8 3.31707 3.19632   1
  -6  -5   8 18.9426 3.61361   1
  -5  -5   8 20.6261 4.41307   1
  -4  -5   8 56.1371 6.01907   1
  -3  -5   8 195.296 9.91603   1
  -2  -5   8 115.291 7.66636   1
  -1  -5   8 45.6294 5.45393   1
   0  -5   8 9.53538  4.4767   1
   1  -5   8 34.7275 5.36307   1
   2  -5   8  20.199 5.52436   1
   3  -5   8 26.1658 5.04882   1
   4  -5   8 59.8869 6.10778   1
   5  -5   8 4.18644 3.87884   1
   6  -5   8 25.7692 4.65239   1
   7  -5   8 9.11621 4.27454   1
   8  -5   8 5.10152 2.05729   1
 -10  -4   8 2.15921 0.68035   1
  -9  -4   8 0.31616 2.55891   1
  -8  -4   8 0.42654 3.42938   1
  -7  -4   8 13.9094 3.07282   1
  -6  -4   8 11.6973  3.9449   1
  -5  -4   8 72.0852 7.10038   1
  -4  -4   8 94.3164  7.0835   1
  -3  -4   8 207.743 10.4364   1
  -2  -4   8 91.9434 7.01799   1
  -1  -4   8 6.17212 3.90964   1
   0  -4   8 55.6027 6.39566   1
   1  -4   8 46.1752 5.87134   1
   2  -4   8  48.801 6.93265   1
   3  -4   8 52.2805 6.00227   1
   4  -4   8 32.7383 5.03263   1
   5  -4   8 17.6382 5.46612   1
   6  -4   8 4.67975  4.4275   1
   7  -4   8   7.995 3.64493   1
   8  -4   8 7.66362 2.82992   1
 -10  -3   8  0.0887 1.30316   1
  -9  -3   8 4.54347 3.30872   1
  -8  -3   8 0.58569 4.68555   1
  -7  -3   8 44.8485 6.75704   1
  -6  -3   8 61.1287 6.84902   1
  -5  -3   8 38.5739 6.11726   1
  -4  -3   8 26.7519 5.36729   1
  -3  -3   8 66.3338 6.35652   1
  -2  -3   8 174.817 9.00155   1
  -1  -3   8 74.4975 6.44892   1
   0  -3   8 94.8054  6.6672   1
   1  -3   8 79.1936 7.73696   1
   2  -3   8 29.8755 5.08884   1
   3  -3   8 7.49219 4.32826   1
   4  -3   8 20.2124 4.48474   1
   5  -3   8 17.0773 4.91952   1
   6  -3   8 2.20747 4.33003   1
   7  -3   8 11.3722 5.03253   1
   8  -3   8 0.43246 3.48729   1
   9  -3   8 2.68546 0.73427   1
 -10  -2   8 1.11413 1.63932   1
  -9  -2   8 1.40574 2.92103   1
  -8  -2   8 0.47922  3.8614   1
  -7  -2   8 25.9677 5.12737   1
  -6  -2   8 14.6093  6.0554   1
  -5  -2   8 45.1203 7.27468   1
  -4  -2   8 52.0653  7.0573   1
  -3  -2   8 132.389 8.68709   1
  -2  -2   8 33.4253 5.14727   1
  -1  -2   8 93.6749 6.56496   1
   0  -2   8  115.25 7.22915   1
   1  -2   8 183.866 9.03222   1
   2  -2   8 27.5783 4.53031   1
   3  -2   8 7.11173 3.32727   1
   4  -2   8 64.8695 6.63565   1
   5  -2   8 7.09246 5.16035   1
   6  -2   8 13.7762 4.75707   1
   7  -2   8 0.49872 4.00753   1
   8  -2   8 12.1576 3.97301   1
   9  -2   8 6.12636 1.48377   1
 -10  -1   8 0.23427 1.89929   1
  -9  -1   8 0.23599 2.88432   1
  -8  -1   8 10.5215 3.52157   1
  -7  -1   8 71.3431 6.78962   1
  -6  -1   8 92.8067 8.27195   1
  -5  -1   8 9.38873  6.7726   1
  -4  -1   8 105.451 9.00464   1
  -3  -1   8 348.765 15.1223   1
  -2  -1   8 142.233 8.68037   1
  -1  -1   8 28.3465 4.50688   1
   0  -1   8 158.651 8.84433   1
   1  -1   8 221.727 10.1236   1
   2  -1   8 0.48812 3.87737   1
   3  -1   8 15.9562 4.69647   1
   4  -1   8 121.362 8.27167   1
   5  -1   8 134.839 9.48453   1
   6  -1   8 29.6325 5.36869   1
   7  -1   8 3.48666 3.59074   1
   8  -1   8 4.99441 3.46048   1
   9  -1   8 1.20141 1.65543   1
 -10   0   8 4.95391 2.13163   1
  -9   0   8 3.58829  2.9571   1
  -8   0   8 0.45154 3.63742   1
  -7   0   8 18.0444  4.1757   1
  -6   0   8 69.7602 7.01418   1
  -5   0   8 1.00163 3.69628   1
  -4   0   8 9.04587 4.30756   1
  -3   0   8 1.55609 3.79592   1
  -2   0   8 69.6402 6.71492   1
  -1   0   8 11.3443 4.17395   1
   0   0   8 416.868 13.2667   1
   1   0   8  54.761 5.68829   1
   2   0   8 12.8335 4.21802   1
   3   0   8 22.2848 3.92166   1
   4   0   8  4.8708 3.12641   1
   5   0   8 31.9571 5.43789   1
   6   0   8 19.3686 5.46618   1
   7   0   8 0.48452 3.85022   1
   8   0   8 11.9835 4.19146   1
   9   0   8  2.2822 1.99503   1
 -10   1   8 0.24033  1.9055   1
  -9   1   8 6.55894 2.88736   1
  -8   1   8 0.50739 4.05064   1
  -7   1   8 59.9356 6.16322   1
  -6   1   8 74.0067 7.26024   1
  -5   1   8 19.3118 4.38687   1
  -4   1   8 78.3128 6.77311   1
  -3   1   8 432.449 13.6444   1
  -2   1   8 132.763 8.21733   1
  -1   1   8 25.4851 5.24763   1
   0   1   8 150.153 8.86408   1
   1   1   8 207.245 9.62776   1
   2   1   8  10.303 3.45512   1
   3   1   8 23.1302 4.82385   1
   4   1   8 138.027 8.98095   1
   5   1   8 132.035 9.85345   1
   6   1   8 8.95699 5.29593   1
   7   1   8 1.43698 4.17789   1
   8   1   8 10.1465 4.13305   1
   9   1   8  3.1412 1.98231   1
 -10   2   8 0.22621 1.84323   1
  -9   2   8 0.42003 3.39843   1
  -8   2   8 3.66491 3.50401   1
  -7   2   8 22.3519 4.58096   1
  -6   2   8 14.3236 4.17586   1
  -5   2   8 38.4609 5.26963   1
  -4   2   8 45.6764 5.93568   1
  -3   2   8 158.773 8.73364   1
  -2   2   8 29.3449 5.45977   1
  -1   2   8 93.5192 7.41109   1
   0   2   8 119.368 8.10172   1
   1   2   8 186.289  9.2266   1
   2   2   8 30.8606 4.34383   1
   3   2   8 0.50913 4.08232   1
   4   2   8 58.7387 7.55185   1
   5   2   8 20.5124 4.95287   1
   6   2   8 16.2496 5.41959   1
   7   2   8 0.59082  4.7641   1
   8   2   8 7.21735 3.76631   1
   9   2   8 7.28726 1.76996   1
 -10   3   8 0.19025 1.55124   1
  -9   3   8 0.44992 3.56797   1
  -8   3   8 13.1234 4.13853   1
  -7   3   8 47.4415 5.86677   1
  -6   3   8  57.397 6.46023   1
  -5   3   8 41.8148 5.72741   1
  -4   3   8 21.9962 5.39808   1
  -3   3   8 64.7283 6.64366   1
  -2   3   8 192.486 10.4374   1
  -1   3   8  70.569 6.69609   1
   0   3   8 82.4524  7.3548   1
   1   3   8 88.1347 7.91323   1
   2   3   8 27.2014 5.72995   1
   3   3   8 12.4614 4.69925   1
   4   3   8 19.5698 5.68866   1
   5   3   8 10.3921 6.43516   1
   6   3   8 3.43948 4.50313   1
   7   3   8 19.7023 5.14063   1
   8   3   8 3.06783 3.73057   1
   9   3   8 3.91938 0.88592   1
 -10   4   8 3.61605 0.80272   1
  -9   4   8 0.93679 3.13767   1
  -8   4   8 0.54474 4.38017   1
  -7   4   8 12.4906 5.00625   1
  -6   4   8 15.7577 4.67277   1
  -5   4   8 84.0318 8.16622   1
  -4   4   8  89.737  7.7082   1
  -3   4   8 211.988 11.0876   1
  -2   4   8 108.441 8.29456   1
  -1   4   8 0.61031 4.89299   1
   0   4   8 46.6896 6.24248   1
   1   4   8 36.6555 6.76127   1
   2   4   8  72.601 7.95276   1
   3   4   8 83.1111 10.5832   1
   4   4   8  22.978 7.50128   1
   5   4   8 31.0357 6.84051   1
   6   4   8 4.60746 4.60746   1
   7   4   8 1.16002 4.58264   1
   8   4   8 3.17439 3.83116   1
  -9   5   8 2.94812 2.62176   1
  -8   5   8 4.64798 4.33308   1
  -7   5   8 4.04816 4.99936   1
  -6   5   8 15.8663 5.51227   1
  -5   5   8  25.712 5.88003   1
  -4   5   8 52.1547 6.71482   1
  -3   5   8 199.014 11.2828   1
  -2   5   8 137.198 9.00051   1
  -1   5   8 52.1946 6.30318   1
   0   5   8 5.68129 4.96875   1
   1   5   8 29.8439 5.25387   1
   2   5   8 11.3039 6.19855   1
   3   5   8 20.4525 6.52986   1
   4   5   8 78.6114 10.8331   1
   5   5   8 0.89774 7.18194   1
   6   5   8 13.7234 6.97204   1
   7   5   8 8.98186  5.1048   1
   8   5   8  4.7845 2.63907   1
  -9   6   8 0.89897 1.32802   1
  -8   6   8 10.0059 4.07745   1
  -7   6   8 0.67543 5.44028   1
  -6   6   8 16.4711 6.04636   1
  -5   6   8 32.7795 6.43016   1
  -4   6   8 30.0905 5.31337   1
  -3   6   8 77.5109 6.86256   1
  -2   6   8 125.044 8.71004   1
  -1   6   8 32.1589 5.91647   1
   0   6   8 80.1234  7.3619   1
   1   6   8 129.636 9.66095   1
   2   6   8 80.5322 7.71682   1
   3   6   8 55.7312 8.08649   1
   4   6   8 9.54691 6.23014   1
   5   6   8 0.98717 5.29824   1
   6   6   8 4.88698 5.57656   1
   7   6   8 0.57077 4.52536   1
  -8   7   8 1.73961 2.82129   1
  -7   7   8 0.62365 4.04071   1
  -6   7   8 23.9888 5.48348   1
  -5   7   8 3.38177 5.08215   1
  -4   7   8 18.9444 4.84583   1
  -3   7   8 22.4915 5.63331   1
  -2   7   8  113.51 7.62246   1
  -1   7   8 43.3861 6.05903   1
   0   7   8 0.63387 5.04661   1
   1   7   8 3.25918 4.11504   1
   2   7   8 12.9745 5.39984   1
   3   7   8 0.62731 5.04836   1
   4   7   8 8.81015 4.65219   1
   5   7   8 12.9169  5.9635   1
   6   7   8 31.2109 5.32965   1
   7   7   8 4.38387 2.76397   1
  -7   8   8  1.3594   3.494   1
  -6   8   8 8.95018 3.78832   1
  -5   8   8 11.8625 4.36038   1
  -4   8   8 13.9354 5.02726   1
  -3   8   8 26.5672 4.51365   1
  -2   8   8 13.8578 4.44249   1
  -1   8   8 8.79429 3.97111   1
   0   8   8 37.3654 5.58323   1
   1   8   8 45.1195 7.27415   1
   2   8   8 21.5308 5.75778   1
   3   8   8 2.32062 5.27127   1
   4   8   8 2.97381 4.92609   1
   5   8   8 0.64306 4.30728   1
   6   8   8 0.57567 2.87835   1
  -6   9   8 2.77237 2.97568   1
  -5   9   8 0.43057 3.43522   1
  -4   9   8   3.618 3.80152   1
  -3   9   8  7.9329 3.83633   1
  -2   9   8 27.4298 4.75608   1
  -1   9   8 43.3601 5.74459   1
   0   9   8 13.6544 6.00446   1
   1   9   8   0.732 4.85213   1
   2   9   8 0.62935 5.06851   1
   3   9   8 13.5519 5.20952   1
   4   9   8 9.64151 4.44159   1
   5   9   8 6.57313 2.95489   1
  -5  10   8 8.70937  2.3102   1
  -4  10   8 9.02826 3.31521   1
  -3  10   8 5.46204 3.61184   1
  -2  10   8 3.75514 4.06104   1
  -1  10   8 3.73352 4.82293   1
   0  10   8 0.61877 4.93804   1
   1  10   8 2.00493 4.33979   1
   2  10   8 3.90018 4.42275   1
   3  10   8 6.97323 3.55705   1
   4  10   8 2.62668 1.80386   1
  -3  11   8 3.91378 2.16812   1
  -2  11   8 13.8164 3.17305   1
  -1  11   8 22.2283   4.065   1
   0  11   8 10.1951 3.54869   1
   1  11   8  4.4311 2.87596   1
   2  11   8 1.84435  1.6733   1
  -2 -11   9 7.21717 0.97233   1
  -1 -11   9 7.83781 1.49121   1
   0 -11   9 4.27765 1.41588   1
  -4 -10   9 5.99693 2.11003   1
  -3 -10   9 2.61228 2.79313   1
  -2 -10   9 8.53467  3.4754   1
  -1 -10   9 2.48649 4.20601   1
   0 -10   9 0.57419 4.61907   1
   1 -10   9 0.50836 4.05479   1
   2 -10   9 3.75436 2.98551   1
   3 -10   9 4.90522 1.54113   1
  -6  -9   9 2.68506 1.29349   1
  -5  -9   9 4.23306 2.16175   1
  -4  -9   9 0.48058 3.33404   1
  -3  -9   9 0.57383 4.21872   1
  -2  -9   9 27.5447 4.86475   1
  -1  -9   9 36.0258 5.82259   1
   0  -9   9 27.3613 5.63862   1
   1  -9   9 0.51276 4.10208   1
   2  -9   9  5.7537 3.81812   1
   3  -9   9 12.5527  3.0174   1
   4  -9   9 6.99157 2.08273   1
  -7  -8   9 0.18617 1.47008   1
  -6  -8   9 2.13687 2.46561   1
  -5  -8   9  6.1167 3.51957   1
  -4  -8   9 20.9726  4.6718   1
  -3  -8   9 14.9771 4.62291   1
  -2  -8   9 14.9717 4.44742   1
  -1  -8   9 4.84616 4.67011   1
   0  -8   9 14.0276 4.80408   1
   1  -8   9 4.97445 4.04223   1
   2  -8   9  4.3907  4.0711   1
   3  -8   9 0.44851 3.57234   1
   4  -8   9 5.60961 3.14012   1
   5  -8   9 0.75079 2.34713   1
  -8  -7   9 0.57325  1.0072   1
  -7  -7   9 0.29458 2.34844   1
  -6  -7   9 8.57393 2.82016   1
  -5  -7   9 1.29945 3.43022   1
  -4  -7   9 3.64194 3.79196   1
  -3  -7   9 12.9122 4.33279   1
  -2  -7   9 47.6848 5.91978   1
  -1  -7   9 21.6862 4.89898   1
   0  -7   9 0.56836 4.55447   1
   1  -7   9 0.55911 4.49464   1
   2  -7   9 7.82121 4.06258   1
   3  -7   9 6.53776 3.68618   1
   4  -7   9 1.90967 3.34587   1
   5  -7   9 3.14306  3.3049   1
   6  -7   9 6.86648 2.87686   1
  -8  -6   9 0.26155 2.11617   1
  -7  -6   9 0.32832 2.62658   1
  -6  -6   9 3.36705 2.85191   1
  -5  -6   9 18.7659 4.29718   1
  -4  -6   9 35.3522 5.01934   1
  -3  -6   9 48.8064 6.69173   1
  -2  -6   9 29.2154 5.25861   1
  -1  -6   9 91.5946 7.12051   1
   0  -6   9 133.062  8.1259   1
   1  -6   9 64.0329 6.12851   1
   2  -6   9 13.5394 4.70259   1
   3  -6   9 17.7962 3.73358   1
   4  -6   9 0.59856  3.8414   1
   5  -6   9 0.47698  3.7991   1
   6  -6   9 0.58789 3.28347   1
   7  -6   9 0.30096 2.39995   1
  -9  -5   9 2.35761 1.23909   1
  -8  -5   9 0.29092 2.33571   1
  -7  -5   9 5.73051 2.51991   1
  -6  -5   9 3.17245  2.9649   1
  -5  -5   9 0.44266 3.56459   1
  -4  -5   9 15.7086 4.51879   1
  -3  -5   9 102.944 7.71764   1
  -2  -5   9 85.0054 7.14331   1
  -1  -5   9 4.06339 3.91563   1
   0  -5   9 5.75078 4.28232   1
   1  -5   9 14.0968 5.33347   1
   2  -5   9 24.4187 5.58117   1
   3  -5   9 6.00899  3.7478   1
   4  -5   9 42.8564 5.65538   1
   5  -5   9 7.62805 3.89055   1
   6  -5   9 7.76198 4.47806   1
   7  -5   9 0.46097 3.70827   1
  -9  -4   9 0.93849 2.26343   1
  -8  -4   9  8.7538 3.18075   1
  -7  -4   9 10.0414 3.76757   1
  -6  -4   9 0.48521  3.8493   1
  -5  -4   9 34.0609 5.47999   1
  -4  -4   9 102.455 7.16702   1
  -3  -4   9 220.248 10.6358   1
  -2  -4   9 61.5022 5.99024   1
  -1  -4   9 12.7762 4.56861   1
   0  -4   9 257.568 10.7067   1
   1  -4   9  187.67 10.3801   1
   2  -4   9 1.41145 4.44605   1
   3  -4   9 15.7305 4.76536   1
   4  -4   9 9.01794 3.99726   1
   5  -4   9 7.66353 4.38253   1
   6  -4   9 0.52556 4.21384   1
   7  -4   9 4.58215 3.89169   1
   8  -4   9 3.97505 1.60809   1
  -9  -3   9 1.36099  2.7317   1
  -8  -3   9 5.89437 3.73169   1
  -7  -3   9 18.4442 5.10096   1
  -6  -3   9 77.9164 7.30227   1
  -5  -3   9 1.10728 4.49771   1
  -4  -3   9 96.5091 7.67833   1
  -3  -3   9 35.3537 5.75548   1
  -2  -3   9 93.7459 7.33605   1
  -1  -3   9 18.4983 5.02305   1
   0  -3   9 15.9884 4.80244   1
   1  -3   9 72.5609 6.88162   1
   2  -3   9 114.629 8.43796   1
   3  -3   9 10.1379 4.81914   1
   4  -3   9 56.5929 5.90822   1
   5  -3   9 12.6443 4.52418   1
   6  -3   9 5.65669 4.02649   1
   7  -3   9 7.15721 4.56097   1
   8  -3   9 0.28321 2.24144   1
 -10  -2   9 0.12651 1.01786   1
  -9  -2   9 4.62994 2.76272   1
  -8  -2   9 11.5626 3.60356   1
  -7  -2   9 53.8467 6.48144   1
  -6  -2   9 8.23249 5.92499   1
  -5  -2   9 0.68459 5.51155   1
  -4  -2   9 54.1534 7.04499   1
  -3  -2   9 69.3015  7.4152   1
  -2  -2   9 70.8349   6.886   1
  -1  -2   9 143.158 9.52711   1
   0  -2   9  126.60 8.61223   1
   1  -2   9 103.518 8.34743   1
   2  -2   9 7.78409 4.34967   1
   3  -2   9 7.87803 3.63292   1
   4  -2   9 11.9767 5.33225   1
   5  -2   9 0.34312 3.89905   1
   6  -2   9 3.91227 4.51284   1
   7  -2   9 0.47731 3.84716   1
   8  -2   9 6.91161 2.81255   1
 -10  -1   9 2.24268 1.44711   1
  -9  -1   9 0.38127 3.08739   1
  -8  -1   9  8.5048   3.788   1
  -7  -1   9 43.0756  6.0981   1
  -6  -1   9 47.7441 6.46666   1
  -5  -1   9   18.43 5.95395   1
  -4  -1   9 25.2821 5.76456   1
  -3  -1   9 201.987 11.0553   1
  -2  -1   9 204.654 9.86405   1
  -1  -1   9 47.7059 5.83678   1
   0  -1   9  83.061 7.95426   1
   1  -1   9 56.9078 6.26773   1
   2  -1   9 49.3196 5.70808   1
   3  -1   9 64.7475 6.27516   1
   4  -1   9 76.6565 6.65178   1
   5  -1   9 43.8929 5.36253   1
   6  -1   9 7.47649 4.04907   1
   7  -1   9 1.29222 3.84898   1
   8  -1   9 3.06397 2.80711   1
 -10   0   9 0.19558 1.52117   1
  -9   0   9 3.14424  2.9768   1
  -8   0   9  16.417 4.20382   1
  -7   0   9 0.49675  4.0095   1
  -6   0   9 16.9884 4.50464   1
  -5   0   9 25.4721 4.38176   1
  -4   0   9 35.1575 5.49403   1
  -3   0   9 43.1698 6.10178   1
  -2   0   9 13.2634 5.03137   1
  -1   0   9 7.49713 4.14345   1
   0   0   9 124.665 8.09139   1
   1   0   9 0.46256 3.70046   1
   2   0   9  0.8738 3.32386   1
   3   0   9 86.2782 6.86421   1
   4   0   9  0.4433  3.5542   1
   5   0   9 1.05759 3.91228   1
   6   0   9 8.58809 3.91664   1
   7   0   9 9.78009 3.29358   1
   8   0   9 6.17932  3.4788   1
 -10   1   9 0.17669 1.41351   1
  -9   1   9 1.82728 3.07752   1
  -8   1   9 4.38151  3.8214   1
  -7   1   9 34.7753 5.63003   1
  -6   1   9 38.2796 5.58116   1
  -5   1   9 4.65205 4.90896   1
  -4   1   9 25.0606 4.85231   1
  -3   1   9 166.226 9.66213   1
  -2   1   9 189.086 9.69386   1
  -1   1   9 45.9179 6.47998   1
   0   1   9 94.9006 7.26551   1
   1   1   9 51.8298 5.80731   1
   2   1   9 49.4315 5.71526   1
   3   1   9 74.8141 6.86684   1
   4   1   9 79.2212 6.98468   1
   5   1   9 38.9681 5.62663   1
   6   1   9 7.28022  3.8204   1
   7   1   9 2.95388 3.55214   1
   8   1   9 1.37426 3.18099   1
 -10   2   9 1.06678 1.00617   1
  -9   2   9 6.84922 2.95576   1
  -8   2   9 5.43598 4.37389   1
  -7   2   9 34.7537 5.82983   1
  -6   2   9 3.01723 4.61407   1
  -5   2   9 13.9186 4.21775   1
  -4   2   9 61.6633 6.34133   1
  -3   2   9 57.0843 7.50101   1
  -2   2   9  86.975 7.61408   1
  -1   2   9 185.438  10.207   1
   0   2   9 118.747 8.49449   1
   1   2   9 91.9982 7.49123   1
   2   2   9 0.61765 3.63726   1
   3   2   9 0.50537 4.04296   1
   4   2   9  29.105   5.446   1
   5   2   9 0.76527 4.03507   1
   6   2   9 11.2815 4.70136   1
   7   2   9 4.98385 3.76996   1
   8   2   9 7.40947  3.3225   1
  -9   3   9 2.17315 3.14138   1
  -8   3   9 11.5978 4.42125   1
  -7   3   9 17.3936 4.83424   1
  -6   3   9 62.1911 6.90911   1
  -5   3   9 6.88226 4.07299   1
  -4   3   9 99.4886 8.00919   1
  -3   3   9 51.5094 6.03436   1
  -2   3   9   93.35 8.66495   1
  -1   3   9 31.0723 5.51893   1
   0   3   9 13.5641 5.41052   1
   1   3   9 66.1148 7.90208   1
   2   3   9 105.566 8.68465   1
   3   3   9 20.7057 5.23062   1
   4   3   9 77.1182 7.43525   1
   5   3   9 8.77605 5.36527   1
   6   3   9 1.57554  4.4873   1
   7   3   9 16.3423 4.09629   1
   8   3   9 0.31521 2.54079   1
  -9   4   9 0.17944 2.55434   1
  -8   4   9 7.60012  4.6485   1
  -7   4   9 10.9902   4.526   1
  -6   4   9 7.91854 4.29122   1
  -5   4   9 61.0658 6.24526   1
  -4   4   9 97.8715 8.00177   1
  -3   4   9  247.65  11.846   1
  -2   4   9 51.8323 7.68492   1
  -1   4   9 21.3624 5.45294   1
   0   4   9 268.243 12.5287   1
   1   4   9 206.459 11.7964   1
   2   4   9 0.75474 6.02633   1
   3   4   9 19.9064 6.04341   1
   4   4   9 19.4058 6.25706   1
   5   4   9 16.3068 5.57196   1
   6   4   9 0.60391 4.81992   1
   7   4   9  0.5175 4.17531   1
   8   4   9  5.4617 2.15205   1
  -9   5   9 2.19039 1.52375   1
  -8   5   9 5.84147 3.87708   1
  -7   5   9 2.49634 4.87438   1
  -6   5   9 7.30221 4.84079   1
  -5   5   9 0.51213 4.07804   1
  -4   5   9 15.2732 5.56581   1
  -3   5   9 112.202 9.07057   1
  -2   5   9 94.1638 8.87462   1
  -1   5   9    0.72 5.29249   1
   0   5   9 3.25654 5.13351   1
   1   5   9 20.9201 5.62517   1
   2   5   9 38.0556 7.28383   1
   3   5   9 0.77731 6.24237   1
   4   5   9 60.8813 10.5725   1
   5   5   9 3.66939 6.56486   1
   6   5   9 15.5123 5.96729   1
   7   5   9 8.32657 3.72116   1
  -8   6   9 0.42358 3.25555   1
  -7   6   9 0.57658 4.58702   1
  -6   6   9 1.40957 4.77505   1
  -5   6   9 31.2468  5.5599   1
  -4   6   9 26.8509 6.09222   1
  -3   6   9 60.5841 7.28766   1
  -2   6   9 33.3675 5.61852   1
  -1   6   9 81.8801 7.63648   1
   0   6   9 136.248 9.04062   1
   1   6   9 57.3799  7.4339   1
   2   6   9 21.9051 6.90119   1
   3   6   9 6.41142 6.66349   1
   4   6   9 0.71471 5.71766   1
   5   6   9 0.85771   6.876   1
   6   6   9 5.26703 5.26703   1
   7   6   9  0.3523 2.84861   1
  -8   7   9 0.15268 1.26788   1
  -7   7   9 3.21817 3.65305   1
  -6   7   9  0.9216 4.23253   1
  -5   7   9 9.81355 4.32807   1
  -4   7   9 0.93494  4.5611   1
  -3   7   9 19.6006 4.26887   1
  -2   7   9 42.8591 6.02805   1
  -1   7   9 19.9422 5.32592   1
   0   7   9 7.14921 4.37638   1
   1   7   9 5.18799 4.56759   1
   2   7   9 12.7715 5.55926   1
   3   7   9 0.72718 5.80657   1
   4   7   9 0.67724 5.39371   1
   5   7   9 11.7067 4.90794   1
   6   7   9 10.0432  3.7805   1
  -7   8   9 0.24964  1.9971   1
  -6   8   9 5.07269 3.41058   1
  -5   8   9 11.4262  4.0934   1
  -4   8   9 17.2855  4.0025   1
  -3   8   9 5.64846 4.33736   1
  -2   8   9 13.0863 3.80501   1
  -1   8   9 1.26245 4.69029   1
   0   8   9 13.4889 4.92863   1
   1   8   9 6.93549 5.22604   1
   2   8   9 8.77732 5.18709   1
   3   8   9 6.00725 4.83625   1
   4   8   9 0.56448 4.47822   1
   5   8   9 2.43352 3.14079   1
  -6   9   9  0.8599   1.556   1
  -5   9   9 2.25484 2.80006   1
  -4   9   9 0.64808  2.9719   1
  -3   9   9 6.01304 3.35483   1
  -2   9   9 15.4572 4.84268   1
  -1   9   9 29.0782 5.70628   1
   0   9   9 23.7992 5.25173   1
   1   9   9 4.22723 4.13432   1
   2   9   9 13.2496 4.74171   1
   3   9   9 25.7382 4.64996   1
   4   9   9  1.4309 3.44969   1
  -4  10   9 5.00621 2.31247   1
  -3  10   9 0.39256 3.17066   1
  -2  10   9 4.41818 3.52336   1
  -1  10   9  1.6321 3.95331   1
   0  10   9 0.57258 4.24982   1
   1  10   9 0.46082 3.68654   1
   2  10   9 4.27393 3.40506   1
   3  10   9 3.61025 1.93259   1
  -2  11   9 7.07326  1.3206   1
  -1  11   9 8.18534 1.78472   1
   0  11   9 6.77076 1.59899   1
  -3 -10  10 3.96771 1.48274   1
  -2 -10  10 0.28934 2.28762   1
  -1 -10  10  1.3975 2.87722   1
   0 -10  10  0.4293 3.46581   1
   1 -10  10 5.58652 2.57071   1
   2 -10  10 3.12579 1.28613   1
  -5  -9  10 0.67826  1.4811   1
  -4  -9  10 7.08817 2.66508   1
  -3  -9  10 7.30831 3.42676   1
  -2  -9  10 9.55542 4.22295   1
  -1  -9  10 7.21426 4.53931   1
   0  -9  10 4.41664 4.47268   1
   1  -9  10 1.76858 3.82341   1
   2  -9  10 5.84194 2.82055   1
   3  -9  10 3.58693 1.98841   1
   4  -9  10 4.04465 0.69207   1
  -6  -8  10 0.84714 1.90797   1
  -5  -8  10 2.15904 2.66705   1
  -4  -8  10 8.69138 3.57993   1
  -3  -8  10 0.88772 3.52129   1
  -2  -8  10 6.06854  3.6827   1
  -1  -8  10 12.4274 4.31426   1
   0  -8  10 9.93262 3.79568   1
   1  -8  10 8.02118 3.27395   1
   2  -8  10 6.92644 3.29979   1
   3  -8  10 6.33979 2.96708   1
   4  -8  10 2.55083 1.93511   1
   5  -8  10 1.19168 1.01465   1
  -7  -7  10 0.20569 1.66753   1
  -6  -7  10 3.82483 2.26782   1
  -5  -7  10 1.20538 3.05191   1
  -4  -7  10 3.69849 3.35284   1
  -3  -7  10    0.93 3.83299   1
  -2  -7  10 12.0839 4.49533   1
  -1  -7  10 23.3573 4.74044   1
   0  -7  10 0.50111 4.00892   1
   1  -7  10 0.27341 3.45365   1
   2  -7  10  9.6827 3.78253   1
   3  -7  10 7.14208 3.56724   1
   4  -7  10 6.79998 2.98691   1
   5  -7  10 4.34652 2.76748   1
   6  -7  10  0.1353 1.10043   1
  -8  -6  10 2.01556 1.19674   1
  -7  -6  10 3.31936  2.2293   1
  -6  -6  10 4.53437 2.73667   1
  -5  -6  10 17.3853  4.1299   1
  -4  -6  10 21.1272 5.04482   1
  -3  -6  10 0.51524 4.15414   1
  -2  -6  10 5.60819 4.24531   1
  -1  -6  10 63.2963  5.7203   1
   0  -6  10 42.8136 5.50071   1
   1  -6  10 8.00611 3.73714   1
   2  -6  10 1.20467 3.88747   1
   3  -6  10 2.64231 3.77364   1
   4  -6  10 4.15968 3.36621   1
   5  -6  10 1.05583 3.34347   1
   6  -6  10  1.7272 2.91704   1
  -8  -5  10 4.04545 1.92406   1
  -7  -5  10 0.85467 2.76124   1
  -6  -5  10 0.39295 3.13573   1
  -5  -5  10 0.42394 3.38366   1
  -4  -5  10 1.85224  3.2973   1
  -3  -5  10 9.17028 4.43723   1
  -2  -5  10  13.066 4.75412   1
  -1  -5  10 15.9978 4.80695   1
   0  -5  10 20.3201 5.23753   1
   1  -5  10 12.2354  4.1248   1
   2  -5  10 1.64685 3.76755   1
   3  -5  10 15.5417 4.04971   1
   4  -5  10 14.7102 4.56603   1
   5  -5  10 2.78821 4.19142   1
   6  -5  10 2.50489 4.07044   1
   7  -5  10 1.78548 1.78548   1
  -9  -4  10 1.26297 1.15718   1
  -8  -4  10 4.30321 2.98911   1
  -7  -4  10 0.44377 3.53276   1
  -6  -4  10 10.5979 3.74387   1
  -5  -4  10 22.1459 5.18131   1
  -4  -4  10 59.0745 6.66057   1
  -3  -4  10 124.927 8.09455   1
  -2  -4  10 17.8135 3.75981   1
  -1  -4  10 99.9554 7.60584   1
   0  -4  10 134.499 8.83275   1
   1  -4  10 93.5302 7.11799   1
   2  -4  10 3.10298 4.51119   1
   3  -4  10 4.61431 4.51384   1
   4  -4  10 1.60391 4.22568   1
   5  -4  10 8.31147 4.61943   1
   6  -4  10 0.64437 3.97186   1
   7  -4  10 8.23153  2.8368   1
  -9  -3  10 6.74155 2.08439   1
  -8  -3  10 2.83158 3.50577   1
  -7  -3  10 5.55307 3.47952   1
  -6  -3  10 8.11954 3.84912   1
  -5  -3  10  1.8221  4.5411   1
  -4  -3  10 57.4752  7.1306   1
  -3  -3  10 21.3335 5.08291   1
  -2  -3  10 17.9048 4.66412   1
  -1  -3  10 42.7949 5.80963   1
   0  -3  10 11.6881 5.43909   1
   1  -3  10 21.2065 5.19749   1
   2  -3  10 51.5615 5.70554   1
   3  -3  10 33.8156 4.94198   1
   4  -3  10 34.8206 5.06815   1
   5  -3  10 12.6738 4.20773   1
   6  -3  10 7.81623 3.71296   1
   7  -3  10 0.49522 3.51813   1
  -9  -2  10 0.26168 2.12146   1
  -8  -2  10 4.58033 3.88698   1
  -7  -2  10  12.454 4.75919   1
  -6  -2  10 0.65649 5.22886   1
  -5  -2  10 18.9955 5.32532   1
  -4  -2  10 59.7566 7.38909   1
  -3  -2  10 19.8297 6.16563   1
  -2  -2  10 48.5475 7.22136   1
  -1  -2  10  85.387 7.18348   1
   0  -2  10 138.152 8.77549   1
   1  -2  10 119.429 8.56145   1
   2  -2  10 72.1801 7.14224   1
   3  -2  10 14.6687 4.48124   1
   4  -2  10 0.54558 4.37979   1
   5  -2  10 0.56622 4.50513   1
   6  -2  10 0.58928 4.69526   1
   7  -2  10 0.47188 3.75453   1
   8  -2  10 4.71803 1.22979   1
  -9  -1  10 0.19034 2.41731   1
  -8  -1  10 0.43385 3.48065   1
  -7  -1  10 2.39537 4.53444   1
  -6  -1  10  0.3965 3.89201   1
  -5  -1  10 20.0121 6.33716   1
  -4  -1  10 13.6876 5.96279   1
  -3  -1  10 47.5737 6.90872   1
  -2  -1  10 56.0186  6.3401   1
  -1  -1  10 7.97594 4.54999   1
   0  -1  10 6.28728 3.82704   1
   1  -1  10 17.6467 4.28816   1
   2  -1  10 28.7033 5.03289   1
   3  -1  10  52.504 6.11348   1
   4  -1  10 17.3773 4.23688   1
   5  -1  10 4.14371 3.58637   1
   6  -1  10  4.4841 4.24568   1
   7  -1  10 6.27116 3.86537   1
   8  -1  10 2.21169 1.74126   1
  -9   0  10 0.29965 2.38754   1
  -8   0  10 7.24676 4.06243   1
  -7   0  10 3.23058 3.33211   1
  -6   0  10 0.70313 3.58039   1
  -5   0  10 23.7568 5.72082   1
  -4   0  10 4.48117 4.48117   1
  -3   0  10 11.5165 4.94869   1
  -2   0  10 13.8312 5.80903   1
  -1   0  10 5.00603 5.13439   1
   0   0  10 158.779 9.45865   1
   1   0  10 62.3832 6.41743   1
   2   0  10 34.4275 4.81097   1
   3   0  10 60.0653 6.27379   1
   4   0  10 12.8117 4.06649   1
   5   0  10  13.884 4.70875   1
   6   0  10  6.8926 4.16635   1
   7   0  10 11.5868 3.72896   1
   8   0  10 1.41739 1.89236   1
  -9   1  10  4.2492 2.61489   1
  -8   1  10 3.12043 3.23931   1
  -7   1  10 8.28668 4.01028   1
  -6   1  10  4.6833 3.70246   1
  -5   1  10 13.8607  4.0475   1
  -4   1  10 6.04331 4.11128   1
  -3   1  10 30.1263 5.28038   1
  -2   1  10 62.5799 6.50583   1
  -1   1  10 9.64797 5.29817   1
   0   1  10 3.30441 4.09939   1
   1   1  10 7.20066 4.18963   1
   2   1  10 24.9094 4.85137   1
   3   1  10 37.4774 5.66324   1
   4   1  10 21.1673 4.47294   1
   5   1  10 4.24388 3.96261   1
   6   1  10 4.53663 4.39939   1
   7   1  10 6.06113 4.09152   1
   8   1  10 1.86281 1.75807   1
  -9   2  10  0.3525 2.85022   1
  -8   2  10 0.50792 4.02105   1
  -7   2  10 10.4114 4.66783   1
  -6   2  10 3.02301 3.81901   1
  -5   2  10 0.56062  4.4937   1
  -4   2  10 56.0792  6.6746   1
  -3   2  10 20.8683 5.82041   1
  -2   2  10 68.2273 7.09596   1
  -1   2  10 101.885 8.37759   1
   0   2  10 119.637 8.71033   1
   1   2  10 100.273 7.81612   1
   2   2  10 49.3966 6.23328   1
   3   2  10 16.5972 4.90102   1
   4   2  10 0.52326 4.15336   1
   5   2  10 0.53533 4.30897   1
   6   2  10 4.94977 3.80976   1
   7   2  10 0.56897 3.55081   1
   8   2  10 0.09892 1.54307   1
  -9   3  10 0.32703 2.62588   1
  -8   3  10 0.48395 3.84858   1
  -7   3  10 0.53147 4.29345   1
  -6   3  10 9.00578  4.5969   1
  -5   3  10 0.35014 4.26451   1
  -4   3  10 43.1011 7.00359   1
  -3   3  10 15.9743  4.5641   1
  -2   3  10 16.6096 5.21337   1
  -1   3  10 46.9982  6.6299   1
   0   3  10 17.3108 5.45141   1
   1   3  10 15.7298 5.81442   1
   2   3  10 35.0198 6.07325   1
   3   3  10 33.3368 6.14422   1
   4   3  10 49.5766 6.60596   1
   5   3  10 9.05425  4.8049   1
   6   3  10 11.2044 4.69795   1
   7   3  10 5.04111 3.67924   1
  -9   4  10 1.71089  1.4961   1
  -8   4  10 5.73542 3.98772   1
  -7   4  10 2.04493 4.80215   1
  -6   4  10 16.3357 5.11624   1
  -5   4  10 35.5559 6.01587   1
  -4   4  10 58.4888 7.58561   1
  -3   4  10 128.964 8.83033   1
  -2   4  10 8.78203 5.38007   1
  -1   4  10 123.192 9.08181   1
   0   4  10 151.217 10.7393   1
   1   4  10 101.277 8.71073   1
   2   4  10  8.7727 4.92381   1
   3   4  10 13.7211 5.60638   1
   4   4  10 0.78067 6.27789   1
   5   4  10 12.4727 5.55861   1
   6   4  10  0.5686 4.56088   1
   7   4  10 0.21732 3.02076   1
  -8   5  10  0.3687 2.94958   1
  -7   5  10 0.51213 4.13455   1
  -6   5  10 2.45839 3.95291   1
  -5   5  10 3.51722 4.10343   1
  -4   5  10 2.45503 4.40086   1
  -3   5  10 16.7031 4.67616   1
  -2   5  10 21.3658 5.51433   1
  -1   5  10 29.4376 5.86759   1
   0   5  10 22.8523 6.19169   1
   1   5  10 11.7252 5.58245   1
   2   5  10   11.33 5.89337   1
   3   5  10 19.6679 7.03796   1
   4   5  10 8.68696 8.15964   1
   5   5  10 0.73511 5.90863   1
   6   5  10 1.04219 4.91318   1
   7   5  10 0.27805 2.23281   1
  -8   6  10 0.23869  1.9342   1
  -7   6  10 2.95457 3.64902   1
  -6   6  10 9.03778 4.45007   1
  -5   6  10 29.1428 5.66225   1
  -4   6  10 28.3633 5.25579   1
  -3   6  10 5.31337 4.28498   1
  -2   6  10 9.00855 4.51691   1
  -1   6  10  64.515 7.29026   1
   0   6  10 45.4767 6.89257   1
   1   6  10 14.7167  5.1749   1
   2   6  10 1.30865 5.71732   1
   3   6  10 9.88513 5.82844   1
   4   6  10 3.91653 6.71606   1
   5   6  10 0.83984 6.68645   1
   6   6  10 0.66519  3.2581   1
  -7   7  10 0.31254 2.36924   1
  -6   7  10 4.38587 3.56138   1
  -5   7  10 2.58815 3.69445   1
  -4   7  10 3.79561 3.66005   1
  -3   7  10 4.21897 4.44725   1
  -2   7  10 18.9884 4.52539   1
  -1   7  10  23.044 5.20567   1
   0   7  10 3.83406 4.33925   1
   1   7  10 0.60367  4.8096   1
   2   7  10 26.4142 6.20015   1
   3   7  10 9.51504 5.81336   1
   4   7  10 11.3499 5.48925   1
   5   7  10 3.24459 4.61362   1
   6   7  10 0.17103 1.34192   1
  -6   8  10 3.96426 2.40089   1
  -5   8  10 0.22108 3.12527   1
  -4   8  10 0.98754 3.44229   1
  -3   8  10  8.0662 3.84019   1
  -2   8  10 2.28699 3.84753   1
  -1   8  10  18.045 3.67461   1
   0   8  10 0.59754 4.78035   1
   1   8  10 5.08494 4.47297   1
   2   8  10 7.38728 5.06731   1
   3   8  10 5.11732 4.76485   1
   4   8  10 0.49266 3.89074   1
   5   8  10 0.90515 1.55063   1
  -5   9  10 0.65021 1.71841   1
  -4   9  10 0.18059 2.99393   1
  -3   9  10   9.834 3.64891   1
  -2   9  10 15.1503 4.11659   1
  -1   9  10 7.34594 4.50416   1
   0   9  10 12.7659 4.56872   1
   1   9  10 0.58654 4.66683   1
   2   9  10 0.52668 4.25201   1
   3   9  10 5.73699 3.20597   1
   4   9  10 2.74079 1.00337   1
  -3  10  10 3.21947 1.98307   1
  -2  10  10 0.34355 2.75852   1
  -1  10  10 3.99327 2.92245   1
   0  10  10 8.08065 3.32932   1
   1  10  10 3.82039 2.48676   1
   2  10  10 2.44572 1.17217   1
  -4  -9  11 6.06591 1.28613   1
  -3  -9  11 5.98631 2.42153   1
  -2  -9  11 3.76363 2.96086   1
  -1  -9  11 2.86175 3.14793   1
   0  -9  11 0.42744  3.3768   1
   1  -9  11 1.70603 2.62896   1
   2  -9  11 0.22826 1.80594   1
  -6  -8  11 0.24585 0.66732   1
  -5  -8  11 3.28781 1.99041   1
  -4  -8  11 5.71057 2.58175   1
  -3  -8  11 0.74983 3.22531   1
  -2  -8  11 4.49842 3.21166   1
  -1  -8  11 5.69961  3.6502   1
   0  -8  11 12.9435 3.73774   1
   1  -8  11 11.8631  3.2958   1
   2  -8  11 0.36819 2.93768   1
   3  -8  11 2.57212 1.92745   1
   4  -8  11 0.22905 1.08693   1
  -7  -7  11 0.16123 0.62189   1
  -6  -7  11 0.56417 2.08744   1
  -5  -7  11  0.3425 2.73998   1
  -4  -7  11 0.45285 3.63201   1
  -3  -7  11 7.20006 3.31885   1
  -2  -7  11 2.37825 4.14853   1
  -1  -7  11 9.54067 3.28145   1
   0  -7  11   0.418 3.32823   1
   1  -7  11 2.26475 2.85915   1
   2  -7  11 8.09425 3.34166   1
   3  -7  11 2.02059 3.19119   1
   4  -7  11  8.5276 2.32304   1
   5  -7  11 0.90775 1.38524   1
  -7  -6  11 0.23677 1.90947   1
  -6  -6  11 2.59768  2.6923   1
  -5  -6  11 4.68165 3.08387   1
  -4  -6  11 5.64734 3.34092   1
  -3  -6  11 0.29798 3.65023   1
  -2  -6  11 6.54239    3.39   1
  -1  -6  11 12.6504 3.68501   1
   0  -6  11 7.30404 4.31211   1
   1  -6  11 4.63171 2.97397   1
   2  -6  11 5.08321 3.47876   1
   3  -6  11 11.9961 3.35736   1
   4  -6  11 4.95327 3.24061   1
   5  -6  11 2.68233 2.70934   1
   6  -6  11 4.19942 0.86171   1
  -8  -5  11 0.15784 1.25011   1
  -7  -5  11 1.27844  2.1077   1
  -6  -5  11 0.47976 3.06701   1
  -5  -5  11 5.75696 3.88241   1
  -4  -5  11 0.89716 4.10249   1
  -3  -5  11  10.096 4.00508   1
  -2  -5  11 19.0328 4.28543   1
  -1  -5  11 15.5041 4.48436   1
   0  -5  11 8.35093 4.36016   1
   1  -5  11 7.47534 3.28827   1
   2  -5  11 26.9947 5.25001   1
   3  -5  11 8.14641 4.91873   1
   4  -5  11 3.99024 3.37504   1
   5  -5  11 3.80127 3.14761   1
   6  -5  11 0.30762 2.44285   1
  -8  -4  11 4.46236 2.21395   1
  -7  -4  11 3.26023 2.90909   1
  -6  -4  11  8.4452 3.37986   1
  -5  -4  11 3.67237 3.59497   1
  -4  -4  11 8.03646  4.0308   1
  -3  -4  11 17.0633 5.16134   1
  -2  -4  11 17.6773 4.18632   1
  -1  -4  11 46.1404 5.37762   1
   0  -4  11 13.1846 4.37677   1
   1  -4  11 8.77071 4.24916   1
   2  -4  11 6.47322 4.29748   1
   3  -4  11 10.6684 4.58988   1
   4  -4  11 18.8235 4.20732   1
   5  -4  11 4.74603 3.75477   1
   6  -4  11 7.98753 3.69072   1
   7  -4  11 3.07909 0.93865   1
  -9  -3  11 1.69935 0.89228   1
  -8  -3  11 2.59941 3.10012   1
  -7  -3  11 0.47667 3.84511   1
  -6  -3  11 0.33691 4.13204   1
  -5  -3  11 9.90756  3.9404   1
  -4  -3  11  34.699 5.77259   1
  -3  -3  11  6.2155 3.87483   1
  -2  -3  11 17.8305  4.6455   1
  -1  -3  11 103.146 7.97853   1
   0  -3  11 74.7786 6.71306   1
   1  -3  11  19.921 5.61852   1
   2  -3  11 25.6078 5.87837   1
   3  -3  11 54.3785 6.27205   1
   4  -3  11 2.94739 5.04679   1
   5  -3  11 5.73632 3.48621   1
   6  -3  11  0.5186 4.17086   1
   7  -3  11 1.57691 1.94707   1
  -9  -2  11 3.97086 1.40739   1
  -8  -2  11 8.22066 2.89881   1
  -7  -2  11 11.2252 4.53838   1
  -6  -2  11 0.50543 4.08942   1
  -5  -2  11 17.9638 5.32615   1
  -4  -2  11 5.89198 5.65026   1
  -3  -2  11 13.8093 4.49738   1
  -2  -2  11 4.66727 4.90016   1
  -1  -2  11 21.3856 5.44944   1
   0  -2  11 11.3257 4.61452   1
   1  -2  11 42.6595 6.19306   1
   2  -2  11 26.0298 5.48249   1
   3  -2  11 21.2598 4.44578   1
   4  -2  11 0.47562 3.82106   1
   5  -2  11 2.75949 3.71648   1
   6  -2  11 7.25638 4.68708   1
   7  -2  11 0.51173 2.80107   1
  -9  -1  11 5.40658 1.68241   1
  -8  -1  11 0.44764 3.58111   1
  -7  -1  11 0.50148 4.01186   1
  -6  -1  11 15.2999 4.85382   1
  -5  -1  11 18.1246 5.62568   1
  -4  -1  11 4.67338 4.27751   1
  -3  -1  11 15.1047 5.18351   1
  -2  -1  11 89.0538 8.20612   1
  -1  -1  11  35.281 6.91765   1
   0  -1  11 24.2292 6.66302   1
   1  -1  11 7.90567 5.04018   1
   2  -1  11 69.9032 7.03913   1
   3  -1  11 59.5949 6.07693   1
   4  -1  11 17.6512 4.59915   1
   5  -1  11 0.52376  4.1991   1
   6  -1  11 1.93071 3.94492   1
   7  -1  11 1.58878 2.63201   1
  -9   0  11 1.42557 1.75849   1
  -8   0  11 4.09123 3.46911   1
  -7   0  11 0.31117 3.95485   1
  -6   0  11 0.51728 4.11905   1
  -5   0  11 9.19169 4.24305   1
  -4   0  11 3.90792 4.01928   1
  -3   0  11 2.82525 4.44421   1
  -2   0  11 6.83502  4.8271   1
  -1   0  11  0.7342 4.13468   1
   0   0  11 8.68592 3.82433   1
   1   0  11 24.1974 5.08244   1
   2   0  11 10.5696 4.33194   1
   3   0  11 0.52312 4.16999   1
   4   0  11 6.32875 3.84302   1
   5   0  11 0.54571 4.35676   1
   6   0  11 1.61605 3.85999   1
   7   0  11 4.16149 3.02832   1
  -9   1  11 5.33535 1.92478   1
  -8   1  11 2.31994 2.99973   1
  -7   1  11 4.36927  3.4452   1
  -6   1  11 5.66209 4.38028   1
  -5   1  11 9.15484 4.43203   1
  -4   1  11 0.47461 3.78812   1
  -3   1  11 18.4965 4.26283   1
  -2   1  11  90.178 7.72262   1
  -1   1  11 40.8092 5.77681   1
   0   1  11 34.4576 5.50459   1
   1   1  11 14.3802 4.10409   1
   2   1  11 64.2988 6.59532   1
   3   1  11 53.5239 6.17122   1
   4   1  11  12.158 4.05265   1
   5   1  11  0.5017 4.02275   1
   6   1  11 0.51078 4.07583   1
   7   1  11 0.81254 2.56487   1
  -9   2  11 2.23501 1.54322   1
  -8   2  11 1.14308 3.17834   1
  -7   2  11 11.0509 4.50261   1
  -6   2  11 2.00096 3.92642   1
  -5   2  11 12.4443 4.45003   1
  -4   2  11 15.7808 4.71351   1
  -3   2  11 9.94186 3.64006   1
  -2   2  11 8.74019 5.14933   1
  -1   2  11 20.4606 5.30091   1
   0   2  11 7.89392 4.18844   1
   1   2  11 46.0332  5.7522   1
   2   2  11 26.3856 4.70547   1
   3   2  11 13.6501 4.37775   1
   4   2  11 3.16247 3.80178   1
   5   2  11 1.43134 4.25534   1
   6   2  11 9.87919 4.28679   1
   7   2  11 3.09538 2.66679   1
  -9   3  11 2.40995 0.92895   1
  -8   3  11 1.66159 3.24185   1
  -7   3  11 0.48864 3.87503   1
  -6   3  11 0.51091 4.06727   1
  -5   3  11 0.55593 4.47474   1
  -4   3  11 40.0313  5.4676   1
  -3   3  11  10.496 4.99516   1
  -2   3  11 21.5167 4.96821   1
  -1   3  11 117.459 8.69437   1
   0   3  11 77.2356 7.52157   1
   1   3  11  13.778 5.57579   1
   2   3  11  27.377 6.20836   1
   3   3  11 43.3827 6.77582   1
   4   3  11 14.1125 5.13096   1
   5   3  11 0.55817 4.50831   1
   6   3  11 0.46433 3.72628   1
   7   3  11 3.97128 2.14482   1
  -8   4  11 3.42775 2.95382   1
  -7   4  11 9.45115 4.09753   1
  -6   4  11 4.75411 4.58162   1
  -5   4  11 9.28452 4.41756   1
  -4   4  11 6.87107 4.71544   1
  -3   4  11 21.4157 5.10109   1
  -2   4  11 10.0392 5.60036   1
  -1   4  11 36.1149 6.43982   1
   0   4  11  13.661 4.88591   1
   1   4  11 8.88291 5.36587   1
   2   4  11 7.27401 5.53128   1
   3   4  11 13.7875 5.56976   1
   4   4  11 18.8081 5.94904   1
   5   4  11 6.61483 4.55468   1
   6   4  11 10.6239 4.29839   1
   7   4  11 3.24582 1.05885   1
  -8   5  11 2.49675 1.59537   1
  -7   5  11 0.45831 3.67885   1
  -6   5  11 0.55184 4.46071   1
  -5   5  11  9.9792 4.81409   1
  -4   5  11 7.31799 4.04728   1
  -3   5  11 8.47141 5.05651   1
  -2   5  11 15.2047 5.43902   1
  -1   5  11 30.8264 5.38967   1
   0   5  11  12.849 5.35376   1
   1   5  11 5.19941  4.8718   1
   2   5  11 45.4067  7.7982   1
   3   5  11 25.2708 8.52355   1
   4   5  11 0.75662 6.05295   1
   5   5  11 0.63605 5.11734   1
   6   5  11 0.41768 3.31884   1
  -7   6  11 3.08743 2.68564   1
  -6   6  11   4.616 3.97164   1
  -5   6  11 5.73085 4.43645   1
  -4   6  11 1.23238 4.30399   1
  -3   6  11 0.49164 3.93312   1
  -2   6  11 0.32061 4.76583   1
  -1   6  11 20.4825 4.56951   1
   0   6  11   20.75 4.82603   1
   1   6  11 9.40159 4.57288   1
   2   6  11 5.36639 5.89084   1
   3   6  11 12.1666 6.20339   1
   4   6  11 9.43864 5.78497   1
   5   6  11 0.56449  4.5312   1
   6   6  11 3.23268 1.20196   1
  -7   7  11 0.10271  0.8351   1
  -6   7  11 0.31059 2.51577   1
  -5   7  11 4.89511 3.35484   1
  -4   7  11 4.52767 3.61632   1
  -3   7  11 4.27208 3.72321   1
  -2   7  11 11.6179 3.83029   1
  -1   7  11 2.94922 3.89448   1
   0   7  11 3.87287 3.93435   1
   1   7  11 0.53614 4.28915   1
   2   7  11 6.36898 5.21565   1
   3   7  11 10.6205 5.06341   1
   4   7  11 9.33547  4.4361   1
   5   7  11  0.2427 1.97629   1
  -6   8  11 2.62968 0.85511   1
  -5   8  11 3.78844  2.6306   1
  -4   8  11 1.44478 2.77997   1
  -3   8  11 0.37896 2.99176   1
  -2   8  11 0.46914 3.78371   1
  -1   8  11 3.65753 4.08909   1
   0   8  11 0.96956 4.80109   1
   1   8  11 17.1696  5.0469   1
   2   8  11  0.9481 4.28648   1
   3   8  11 3.42422 3.61376   1
   4   8  11 0.22612 1.82459   1
  -4   9  11 3.40414 1.74706   1
  -3   9  11 5.03214  2.6089   1
  -2   9  11 9.15831 3.01634   1
  -1   9  11 0.47087 3.02533   1
   0   9  11 4.58334 3.69862   1
   1   9  11 5.67506 2.93951   1
   2   9  11  0.2749 2.20904   1
  -2  -9  12 0.07101 1.27812   1
  -1  -9  12 0.46027 1.58002   1
   0  -9  12 1.16933 1.16541   1
  -5  -8  12 2.98096 0.62235   1
  -4  -8  12 0.20674 1.63859   1
  -3  -8  12 0.32541 2.58416   1
  -2  -8  12 3.84078 3.09339   1
  -1  -8  12 3.56905 3.36094   1
   0  -8  12 6.28065 3.07683   1
   1  -8  12 5.36276 2.54475   1
   2  -8  12 0.24572 1.94581   1
   3  -8  12 0.92099 0.79444   1
  -6  -7  12 1.23939 0.91375   1
  -5  -7  12 2.90554 1.92861   1
  -4  -7  12  2.3382 2.74233   1
  -3  -7  12 3.77773 3.24089   1
  -2  -7  12 0.81165 3.19772   1
  -1  -7  12 5.29076 3.19863   1
   0  -7  12 0.39918 3.18472   1
   1  -7  12 4.79102 2.85199   1
   2  -7  12 0.32365 2.58916   1
   3  -7  12 2.94041 2.01007   1
   4  -7  12 4.36752 1.15045   1
  -7  -6  12 0.08394 0.66756   1
  -6  -6  12 2.02945 2.07895   1
  -5  -6  12 5.53347 2.72062   1
  -4  -6  12 0.26016 3.42848   1
  -3  -6  12 3.91902 3.31401   1
  -2  -6  12 7.93498 3.23404   1
  -1  -6  12 0.82225 3.38575   1
   0  -6  12   15.23 3.49991   1
   1  -6  12 9.55306 3.42244   1
   2  -6  12 9.34047 3.19582   1
   3  -6  12 7.11667 2.62805   1
   4  -6  12 0.28327 2.27407   1
   5  -6  12 1.54391 1.06203   1
  -7  -5  12 0.71659 1.51703   1
  -6  -5  12 4.72276 2.83183   1
  -5  -5  12 14.5104 3.66647   1
  -4  -5  12  3.4156 3.62742   1
  -3  -5  12  4.1329  3.8473   1
  -2  -5  12 5.25988 4.10953   1
  -1  -5  12 2.00301 3.44127   1
   0  -5  12 0.44521 3.57631   1
   1  -5  12 0.81573  3.6708   1
   2  -5  12 9.53138 3.72706   1
   3  -5  12 0.45962 3.68504   1
   4  -5  12 1.65769 2.72659   1
   5  -5  12 2.53604 2.50944   1
  -8  -4  12  2.5519 0.95437   1
  -7  -4  12 1.81932 2.43195   1
  -6  -4  12 7.89838 3.00293   1
  -5  -4  12 0.46339 3.67007   1
  -4  -4  12  0.9313 3.18047   1
  -3  -4  12 4.07143 3.68921   1
  -2  -4  12 8.28757 3.56421   1
  -1  -4  12 0.45532 3.63496   1
   0  -4  12 2.10946 4.25619   1
   1  -4  12  27.962 4.76345   1
   2  -4  12 26.1843 4.77254   1
   3  -4  12 11.8168 4.04751   1
   4  -4  12 0.46703 3.74555   1
   5  -4  12 10.2037 3.79502   1
   6  -4  12 6.25033 1.78951   1
  -8  -3  12 0.21358 1.70044   1
  -7  -3  12 0.38728 3.10904   1
  -6  -3  12  1.8527  3.5475   1
  -5  -3  12  8.4286 3.80075   1
  -4  -3  12  32.915 4.97039   1
  -3  -3  12 15.8563 4.35593   1
  -2  -3  12 25.9457 5.46616   1
  -1  -3  12 30.5632 4.94885   1
   0  -3  12 18.6374 5.26234   1
   1  -3  12 16.5775 4.78941   1
   2  -3  12 20.7159 4.98388   1
   3  -3  12 11.1472 4.79364   1
   4  -3  12 0.47243 3.77947   1
   5  -3  12 0.55018 4.43382   1
   6  -3  12 0.33401 2.69062   1
  -8  -2  12 7.30126   2.288   1
  -7  -2  12 1.88546  4.4922   1
  -6  -2  12 0.59242  4.7275   1
  -5  -2  12 21.6152 4.66656   1
  -4  -2  12 7.94877 3.77095   1
  -3  -2  12  24.817 5.15942   1
  -2  -2  12 20.6997 5.14643   1
  -1  -2  12 38.2442 6.05455   1
   0  -2  12 0.33525 4.21928   1
   1  -2  12 13.2035 4.68842   1
   2  -2  12 17.4317 4.73999   1
   3  -2  12 0.45858 3.65251   1
   4  -2  12 2.28845 3.50533   1
   5  -2  12 4.15709 3.60281   1
   6  -2  12 0.38384 3.09151   1
  -8  -1  12 0.57774 2.65759   1
  -7  -1  12  5.8147 3.28249   1
  -6  -1  12 4.98584 5.16391   1
  -5  -1  12 0.85518 5.27164   1
  -4  -1  12 9.80843 4.90422   1
  -3  -1  12 0.61595 4.93735   1
  -2  -1  12 28.1255 4.96764   1
  -1  -1  12 66.0718 6.95999   1
   0  -1  12   53.69 6.54715   1
   1  -1  12 2.64575 4.07524   1
   2  -1  12 61.7309 6.22606   1
   3  -1  12 42.8347 5.53295   1
   4  -1  12 13.9701 4.68346   1
   5  -1  12   6.222 3.85868   1
   6  -1  12 0.43888 3.55387   1
  -8   0  12 10.9867 3.10723   1
  -7   0  12  3.5449  3.5449   1
  -6   0  12 0.49101  3.8863   1
  -5   0  12 0.49868 4.00937   1
  -4   0  12 6.52787 4.20027   1
  -3   0  12 0.62291 4.97338   1
  -2   0  12 43.7274 6.48053   1
  -1   0  12 64.2436 6.82517   1
   0   0  12 4.01811 4.41829   1
   1   0  12 10.9723 4.15899   1
   2   0  12 9.84626 3.98073   1
   3   0  12 4.17322 3.44094   1
   4   0  12 2.34458 3.67672   1
   5   0  12 5.28487 3.85204   1
   6   0  12 3.02002 3.32202   1
   7   0  12 1.62581 0.89043   1
  -8   1  12 4.12952 2.52241   1
  -7   1  12  0.4347 3.49989   1
  -6   1  12 1.95987  4.1521   1
  -5   1  12 5.71198 3.47325   1
  -4   1  12 3.70366 4.11517   1
  -3   1  12 0.50596 4.03894   1
  -2   1  12 14.4322 4.86677   1
  -1   1  12 46.9106 6.61077   1
   0   1  12 50.4664 6.58633   1
   1   1  12 5.64921 3.68362   1
   2   1  12 70.2629 5.94003   1
   3   1  12 40.1045 5.63808   1
   4   1  12 6.09085 4.97435   1
   5   1  12 0.45437 3.66666   1
   6   1  12 1.97151 3.21725   1
  -8   2  12 1.60119 2.80729   1
  -7   2  12 13.1335 3.46772   1
  -6   2  12 0.49728 4.00936   1
  -5   2  12 12.5545 4.07075   1
  -4   2  12 0.65602 4.04834   1
  -3   2  12 18.9815 4.72219   1
  -2   2  12 24.2433 4.80642   1
  -1   2  12 36.5701 5.78952   1
   0   2  12 6.65819 3.67933   1
   1   2  12 14.7596 4.67161   1
   2   2  12 10.6044 4.48738   1
   3   2  12 9.02377 3.42078   1
   4   2  12 3.47876 4.56104   1
   5   2  12 6.61831 3.46462   1
   6   2  12 3.66258 3.48971   1
  -8   3  12 0.27706 2.20727   1
  -7   3  12 1.88731   3.691   1
  -6   3  12 3.52398 3.66626   1
  -5   3  12 2.97516 3.83486   1
  -4   3  12 36.3205  5.1988   1
  -3   3  12 7.39223 4.48014   1
  -2   3  12 12.0581 5.26078   1
  -1   3  12 35.1579 5.60489   1
   0   3  12 28.7229 6.04454   1
   1   3  12 17.0525 4.74693   1
   2   3  12 29.4142 5.21559   1
   3   3  12 19.9307 4.71417   1
   4   3  12 0.62831 5.05902   1
   5   3  12 0.55239 4.41912   1
   6   3  12 0.36931 2.93397   1
  -8   4  12 3.05468 1.16832   1
  -7   4  12 7.83354 3.36736   1
  -6   4  12 3.65439 3.80473   1
  -5   4  12 1.61305 4.03262   1
  -4   4  12 3.25614 3.62616   1
  -3   4  12 3.33399  3.8027   1
  -2   4  12 12.0279 4.36088   1
  -1   4  12 0.66457 5.30736   1
   0   4  12 19.5968  5.0064   1
   1   4  12 34.2264 7.31427   1
   2   4  12 37.9942 6.53641   1
   3   4  12  14.017 5.68133   1
   4   4  12 3.90499 4.83657   1
   5   4  12 13.7752 4.07289   1
   6   4  12 4.99125 2.13118   1
  -7   5  12 2.47892 2.19904   1
  -6   5  12 3.68026 3.98597   1
  -5   5  12 9.61807 4.95379   1
  -4   5  12 9.61106 3.49318   1
  -3   5  12  7.9894 4.57707   1
  -2   5  12 3.31141 4.42425   1
  -1   5  12 6.11718 4.30468   1
   0   5  12  8.9581 4.85531   1
   1   5  12 7.44267 5.75222   1
   2   5  12 22.8458 6.50767   1
   3   5  12 0.49462  6.2705   1
   4   5  12 0.67149 5.32618   1
   5   5  12 0.48086 3.84685   1
  -7   6  12 0.98419 0.78641   1
  -6   6  12 3.50107 2.67605   1
  -5   6  12 0.76377 4.26623   1
  -4   6  12  4.7285  3.5993   1
  -3   6  12 5.30432  3.2283   1
  -2   6  12 0.50183 3.98621   1
  -1   6  12 0.55534 4.41301   1
   0   6  12 12.5298 5.23796   1
   1   6  12 17.4342 5.88526   1
   2   6  12 12.8626 6.21926   1
   3   6  12 4.10786 5.84581   1
   4   6  12 1.57293  4.2099   1
   5   6  12 3.18175 1.53884   1
  -6   7  12 2.56286 1.16975   1
  -5   7  12 3.24551 2.59245   1
  -4   7  12 1.11575 3.17162   1
  -3   7  12  7.1987 2.93243   1
  -2   7  12 3.35296 3.35296   1
  -1   7  12 2.50583  3.8568   1
   0   7  12 0.59414 4.71745   1
   1   7  12 2.11056 4.40466   1
   2   7  12 3.38317 4.73643   1
   3   7  12 0.25752 3.99833   1
   4   7  12 2.93331 2.05497   1
  -4   8  12  0.2633 2.12393   1
  -3   8  12 0.34852 2.79842   1
  -2   8  12 3.78578 2.98006   1
  -1   8  12 4.84575 4.00865   1
   0   8  12 0.48681 3.94439   1
   1   8  12 6.66116 3.28634   1
   2   8  12 2.74815   2.559   1
   3   8  12 0.14291  1.1433   1
  -2   9  12 0.19394 1.54436   1
  -1   9  12 1.74701 1.80442   1
   0   9  12 0.20585 1.65442   1
  -3  -8  13 1.50932  0.9018   1
  -2  -8  13 2.48569 1.36576   1
  -1  -8  13 1.05143 1.93997   1
   0  -8  13 2.48596 1.37888   1
   1  -8  13  0.1159 0.94503   1
  -5  -7  13 0.59811 0.72656   1
  -4  -7  13 4.10156 1.66258   1
  -3  -7  13  0.3134 2.47875   1
  -2  -7  13 1.64572 2.77279   1
  -1  -7  13 8.74561 3.14219   1
   0  -7  13 0.35147 2.79371   1
   1  -7  13 0.29414 2.32132   1
   2  -7  13 3.74271 1.61224   1
   3  -7  13 1.92635 0.67638   1
  -6  -6  13 2.13138 0.80224   1
  -5  -6  13 1.67645 2.02851   1
  -4  -6  13 3.10876 2.45989   1
  -3  -6  13 0.42462 3.43644   1
  -2  -6  13 1.26981 3.62804   1
  -1  -6  13 0.41384 3.29276   1
   0  -6  13 4.87157 2.98363   1
   1  -6  13 4.70904 2.59754   1
   2  -6  13 5.36335   2.404   1
   3  -6  13 2.14615 1.77109   1
   4  -6  13 0.81804 0.79531   1
  -6  -5  13 6.13384 1.82967   1
  -5  -5  13   9.977 3.09498   1
  -4  -5  13 5.35697 3.09168   1
  -3  -5  13 1.37019 3.07593   1
  -2  -5  13 3.57951 3.38697   1
  -1  -5  13 0.43502 3.50478   1
   0  -5  13 0.42263 3.38108   1
   1  -5  13 5.46933 2.52312   1
   2  -5  13 2.65451 3.06289   1
   3  -5  13 1.55597 2.62622   1
   4  -5  13  2.4757 1.78158   1
  -7  -4  13 2.93097 1.49849   1
  -6  -4  13 1.75837 2.88874   1
  -5  -4  13 0.26109 3.22341   1
  -4  -4  13 6.07435 2.78728   1
  -3  -4  13 7.13691 3.17794   1
  -2  -4  13 2.91861 3.47891   1
  -1  -4  13  0.4812 3.84174   1
   0  -4  13 10.2031 4.11783   1
   1  -4  13 33.6853 4.91451   1
   2  -4  13 7.72986 3.39573   1
   3  -4  13  2.6956 2.80028   1
   4  -4  13 0.41514 3.33053   1
   5  -4  13 7.61625 1.93759   1
  -7  -3  13 1.81307 1.95884   1
  -6  -3  13 6.56253 3.05385   1
  -5  -3  13  5.7808 3.51278   1
  -4  -3  13 10.2871 4.12072   1
  -3  -3  13  8.3368 3.87549   1
  -2  -3  13 12.4353 3.70128   1
  -1  -3  13 3.63146 3.71075   1
   0  -3  13 1.46895 3.50703   1
   1  -3  13 5.46179 3.67192   1
   2  -3  13 2.26824 3.43041   1
   3  -3  13 0.39952   3.205   1
   4  -3  13 1.04823 3.37652   1
   5  -3  13 7.18456 2.46301   1
  -8  -2  13 4.10537 0.91177   1
  -7  -2  13 4.66418 3.06052   1
  -6  -2  13 8.35076 4.25416   1
  -5  -2  13  6.9834  3.8533   1
  -4  -2  13 1.41151 3.84585   1
  -3  -2  13 1.37575 4.09937   1
  -2  -2  13 1.97574 4.03739   1
  -1  -2  13 31.6317 5.04356   1
   0  -2  13  10.801 5.00555   1
   1  -2  13 4.23029 3.86614   1
   2  -2  13 5.09054 3.50878   1
   3  -2  13 1.49254 3.58031   1
   4  -2  13 3.50305 3.57475   1
   5  -2  13 2.82518 2.78268   1
   6  -2  13 2.87257 0.87242   1
  -8  -1  13 0.15653 1.25902   1
  -7  -1  13 0.44298 3.56782   1
  -6  -1  13 6.75437 4.77716   1
  -5  -1  13 0.38621 4.35687   1
  -4  -1  13 0.56692 4.54605   1
  -3  -1  13  2.5312 3.77762   1
  -2  -1  13 1.36106 4.54857   1
  -1  -1  13 0.52625 4.17711   1
   0  -1  13 9.45046 4.56798   1
   1  -1  13 0.37897  3.0627   1
   2  -1  13 25.7835 4.38119   1
   3  -1  13  6.1875 3.81518   1
   4  -1  13 0.49232 3.92832   1
   5  -1  13 0.99833 3.21202   1
   6  -1  13 0.55801 1.23682   1
  -8   0  13 5.61124 1.68264   1
  -7   0  13 0.72431 3.39958   1
  -6   0  13 2.22682 3.99656   1
  -5   0  13 0.71891   4.413   1
  -4   0  13 0.54897 4.34868   1
  -3   0  13 3.29088 3.94521   1
  -2   0  13 6.48199  3.5651   1
  -1   0  13 60.2265 6.44818   1
   0   0  13 16.8699 4.19225   1
   1   0  13 0.44372 3.54211   1
   2   0  13 3.38672 4.05609   1
   3   0  13 0.17888 3.40444   1
   4   0  13 0.48539 3.92445   1
   5   0  13 0.47432 3.82764   1
   6   0  13 0.19237 1.51972   1
  -8   1  13  0.2537 1.27538   1
  -7   1  13 0.23079  3.3696   1
  -6   1  13 8.20064 3.82243   1
  -5   1  13 0.51073 4.08587   1
  -4   1  13 4.95095 3.92533   1
  -3   1  13 0.54785 4.39194   1
  -2   1  13 0.98399 4.30072   1
  -1   1  13 0.51584  4.1267   1
   0   1  13 8.24113 4.25767   1
   1   1  13 0.44179 3.51907   1
   2   1  13 24.2076 4.42931   1
   3   1  13 1.91832 4.35733   1
   4   1  13 4.44708  3.9164   1
   5   1  13 2.04455 3.39641   1
   6   1  13 0.41985 1.30214   1
  -8   2  13 2.63002 0.93929   1
  -7   2  13 9.33534   2.821   1
  -6   2  13 9.04742 4.24277   1
  -5   2  13 0.53315 4.25493   1
  -4   2  13 0.48897 3.88412   1
  -3   2  13 3.83869 3.23349   1
  -2   2  13 5.76049 3.75939   1
  -1   2  13 22.9383 5.11665   1
   0   2  13 19.4147 4.11525   1
   1   2  13 0.51213 4.07343   1
   2   2  13 0.64168 3.93567   1
   3   2  13 6.24896 3.43253   1
   4   2  13  10.548  3.7109   1
   5   2  13 10.8147 3.30075   1
   6   2  13 1.58538 0.93497   1
  -7   3  13 3.29855 2.68926   1
  -6   3  13 1.35793 3.81624   1
  -5   3  13 0.61755 3.77983   1
  -4   3  13 13.1604 4.54004   1
  -3   3  13 3.51642 3.74125   1
  -2   3  13 16.7317 4.36944   1
  -1   3  13 3.50347  4.1695   1
   0   3  13 0.32998 3.55167   1
   1   3  13  9.9652 3.98785   1
   2   3  13 7.57097 3.92172   1
   3   3  13 0.60839  4.9003   1
   4   3  13 3.50669 4.40175   1
   5   3  13 1.01405 3.03126   1
  -7   4  13 2.48478  1.9425   1
  -6   4  13 1.16446  3.5395   1
  -5   4  13 1.42887 3.41156   1
  -4   4  13 1.20888 3.59641   1
  -3   4  13 5.01255 3.80916   1
  -2   4  13 0.53671 4.28429   1
  -1   4  13 0.35589 4.47829   1
   0   4  13 8.98324 5.96339   1
   1   4  13 51.0445 7.56853   1
   2   4  13 8.79741 4.98307   1
   3   4  13 0.73862 4.37897   1
   4   4  13 12.5368 4.14342   1
   5   4  13 9.09385 2.38571   1
  -6   5  13 3.85785 2.48861   1
  -5   5  13 12.3439 3.48389   1
  -4   5  13 1.64458 3.80573   1
  -3   5  13 4.13149  3.4897   1
  -2   5  13 5.31802 3.96598   1
  -1   5  13    0.55 4.40004   1
   0   5  13 2.64294 4.63983   1
   1   5  13 3.34069 4.95018   1
   2   5  13 4.84488 5.47204   1
   3   5  13 11.2297 4.49507   1
   4   5  13 0.42341 3.37449   1
  -6   6  13 1.40261 0.98289   1
  -5   6  13 0.99086 2.43751   1
  -4   6  13 6.29392 2.94994   1
  -3   6  13 4.66628 3.17434   1
  -2   6  13  2.2673 3.95435   1
  -1   6  13 8.22451 3.49713   1
   0   6  13 2.71708 4.34482   1
   1   6  13 1.43604 5.00521   1
   2   6  13 12.2197 4.39308   1
   3   6  13 0.44201 3.52228   1
   4   6  13 3.63168 1.08313   1
  -5   7  13 0.71911 0.86002   1
  -4   7  13 0.81336 2.04243   1
  -3   7  13 1.73044 2.88754   1
  -2   7  13  4.2799 2.93129   1
  -1   7  13 0.48738 3.86336   1
   0   7  13 5.54857 3.62743   1
   1   7  13 8.92987 3.48702   1
   2   7  13 5.77369 2.58975   1
  -3   8  13 0.98654 1.12081   1
  -2   8  13 2.04399 1.65154   1
  -1   8  13 0.27132 2.17059   1
   0   8  13 2.20393 1.78373   1
   1   8  13 1.67446 1.13026   1
  -3  -7  14 0.51424 0.82449   1
  -2  -7  14 0.14892 1.18517   1
  -1  -7  14  0.1851  1.4676   1
   0  -7  14 0.52774 1.16447   1
  -4  -6  14 2.77409 1.42567   1
  -3  -6  14 1.38321 2.04359   1
  -2  -6  14 0.32011  2.5515   1
  -1  -6  14  0.3107 2.51304   1
   0  -6  14 0.28707 2.31343   1
   1  -6  14 3.63684 2.00397   1
   2  -6  14 0.16914 1.37003   1
  -5  -5  14 1.20172 1.81378   1
  -4  -5  14 0.37954  3.0648   1
  -3  -5  14 1.98775 3.03601   1
  -2  -5  14    0.23  2.6834   1
  -1  -5  14   2.965 2.80229   1
   0  -5  14 0.42568 2.70733   1
   1  -5  14 0.30008 2.41689   1
   2  -5  14 1.97324 2.47231   1
   3  -5  14 4.41685 1.57478   1
  -6  -4  14 1.11935 1.23581   1
  -5  -4  14 0.34355 2.74839   1
  -4  -4  14 0.42708 3.38612   1
  -3  -4  14  0.4523 3.65773   1
  -2  -4  14 1.05021 3.17826   1
  -1  -4  14 4.05609 3.32254   1
   0  -4  14 3.60651 2.97104   1
   1  -4  14 6.68168  2.9896   1
   2  -4  14 0.35089 2.79043   1
   3  -4  14 4.99931 2.23936   1
   4  -4  14 0.14344  1.1688   1
  -6  -3  14 6.51149 2.02699   1
  -5  -3  14 2.06708  3.2112   1
  -4  -3  14 9.66213 4.27102   1
  -3  -3  14 5.74979 3.40115   1
  -2  -3  14 0.27862  3.3254   1
  -1  -3  14 0.39532 3.17101   1
   0  -3  14 0.77922 3.01948   1
   1  -3  14 6.25533 3.58149   1
   2  -3  14 7.16962 3.41205   1
   3  -3  14 4.87931 2.93312   1
   4  -3  14 2.21134 2.16274   1
  -7  -2  14 0.13718 1.09145   1
  -6  -2  14 7.06651  2.7038   1
  -5  -2  14 0.49499 3.99448   1
  -4  -2  14 0.61571 3.80228   1
  -3  -2  14 6.19858 3.74661   1
  -2  -2  14 3.28353 3.33721   1
  -1  -2  14 6.61704 3.65107   1
   0  -2  14 9.37767 3.14475   1
   1  -2  14 6.72249 2.95954   1
   2  -2  14 0.26333  3.0459   1
   3  -2  14 0.98704 3.17401   1
   4  -2  14 4.29243 2.57926   1
   5  -2  14 0.94572 0.77234   1
  -7  -1  14 0.21833 1.76345   1
  -6  -1  14 0.43218 3.48211   1
  -5  -1  14 4.42342 3.96753   1
  -4  -1  14 0.53553 4.26194   1
  -3  -1  14 11.0584 4.55636   1
  -2  -1  14 4.31131 3.71974   1
  -1  -1  14 2.42402 3.17671   1
   0  -1  14 5.40697 3.76067   1
   1  -1  14 4.75826 3.61595   1
   2  -1  14 15.0648 3.68191   1
   3  -1  14 4.54674 3.19662   1
   4  -1  14 0.35777 2.90302   1
   5  -1  14 0.14339 1.14143   1
  -7   0  14 2.57245 1.62656   1
  -6   0  14 2.27982 3.52448   1
  -5   0  14 0.50182 4.00199   1
  -4   0  14 6.48989 3.93705   1
  -3   0  14  0.5376 4.34062   1
  -2   0  14 0.92808 3.98005   1
  -1   0  14 0.45585 3.65511   1
   0   0  14 2.86648 3.55895   1
   1   0  14 0.42998 3.45634   1
   2   0  14 0.41483 3.31865   1
   3   0  14 1.11915 3.32692   1
   4   0  14 0.38178 3.05425   1
   5   0  14 2.36656 1.30547   1
  -7   1  14 2.78462  1.5257   1
  -6   1  14 2.15005 3.21914   1
  -5   1  14  4.4701 4.15579   1
  -4   1  14 6.01483 3.73261   1
  -3   1  14 14.5054  4.4352   1
  -2   1  14 3.95421 3.66229   1
  -1   1  14 4.10836 3.47185   1
   0   1  14 6.58869 3.04656   1
   1   1  14 1.72832 3.46511   1
   2   1  14 10.5955 4.08097   1
   3   1  14 0.57147 3.58756   1
   4   1  14 4.82221 2.42196   1
   5   1  14 0.15939 1.26283   1
  -7   2  14 0.32525 1.20214   1
  -6   2  14  1.7138 3.19909   1
  -5   2  14 2.70854 3.28924   1
  -4   2  14 3.75782 3.52009   1
  -3   2  14 3.69117 3.36977   1
  -2   2  14 0.42733 3.41866   1
  -1   2  14 5.00325 3.44668   1
   0   2  14 9.02129 3.43424   1
   1   2  14 0.47138 3.78011   1
   2   2  14 4.54685 3.36467   1
   3   2  14 0.46278 3.74735   1
   4   2  14 4.29335 2.99001   1
   5   2  14  1.0246 0.98362   1
  -6   3  14 5.82506 2.57386   1
  -5   3  14 6.30994 3.16644   1
  -4   3  14 18.1828 4.32924   1
  -3   3  14 6.00087 3.69833   1
  -2   3  14 3.43489 3.57509   1
  -1   3  14 0.54548 4.37416   1
   0   3  14 0.94714 3.82804   1
   1   3  14 6.36872 4.43722   1
   2   3  14 3.49522  4.5185   1
   3   3  14 0.84723 4.11335   1
   4   3  14    2.48 2.22059   1
  -6   4  14 1.78194 1.52059   1
  -5   4  14  1.8538 2.84103   1
  -4   4  14  5.8785 3.24369   1
  -3   4  14 0.50413 4.01158   1
  -2   4  14 5.76636 3.79762   1
  -1   4  14 9.39412 3.64378   1
   0   4  14 0.60692 4.90597   1
   1   4  14 6.18346  5.2486   1
   2   4  14 1.31833 3.57561   1
   3   4  14 6.30612 3.10116   1
   4   4  14 0.60792 1.67938   1
  -5   5  14 3.54885 2.21691   1
  -4   5  14 9.15582 2.92686   1
  -3   5  14 0.40843 3.31159   1
  -2   5  14  7.1039 3.49521   1
  -1   5  14 0.48374 3.83366   1
   0   5  14 2.93058 4.34259   1
   1   5  14 0.61834 4.93198   1
   2   5  14  14.937 4.46744   1
   3   5  14 2.93532 2.93532   1
  -4   6  14 3.22778 1.82186   1
  -3   6  14 0.33809   2.674   1
  -2   6  14 0.36851 2.91454   1
  -1   6  14 3.82349 3.23802   1
   0   6  14 5.31961 3.11361   1
   1   6  14 2.16212 3.03194   1
   2   6  14 0.25896 2.11004   1
  -3   7  14 3.39474 0.88922   1
  -2   7  14 1.63472 1.55869   1
  -1   7  14 3.77449 1.89145   1
   0   7  14 0.49404 1.66739   1
  -2  -6  15 0.09439  0.7512   1
  -1  -6  15 1.53376 0.80632   1
  -4  -5  15  0.4464 0.78231   1
  -3  -5  15 0.61744 1.42154   1
  -2  -5  15 2.23043  1.7583   1
  -1  -5  15 3.12275 2.15446   1
   0  -5  15 4.06405 1.74806   1
   1  -5  15 0.28068 1.11414   1
  -5  -4  15 0.10035 0.80717   1
  -4  -4  15 0.23978  1.8863   1
  -3  -4  15  4.9733  2.3295   1
  -2  -4  15 1.51823  2.5987   1
  -1  -4  15 0.29477 2.33134   1
   0  -4  15 5.39603  2.6009   1
   1  -4  15 3.62744 2.13564   1
   2  -4  15 0.49274 1.26427   1
  -5  -3  15 0.22357 1.77362   1
  -4  -3  15  2.8761 2.48172   1
  -3  -3  15 4.32458 2.81693   1
  -2  -3  15 0.22856 3.02849   1
  -1  -3  15 0.37899 3.04093   1
   0  -3  15 0.32113 2.56906   1
   1  -3  15 0.37478 2.30833   1
   2  -3  15 2.57406 2.28174   1
   3  -3  15 1.33448 1.13316   1
  -6  -2  15 0.85252 0.81937   1
  -5  -2  15 2.65246 2.25226   1
  -4  -2  15 7.03226 2.81919   1
  -3  -2  15 5.40559 3.16176   1
  -2  -2  15 2.47262 3.07407   1
  -1  -2  15 7.00195 2.63698   1
   0  -2  15 3.66663 2.89655   1
   1  -2  15 6.24197 2.51621   1
   2  -2  15 1.13514 2.69931   1
   3  -2  15 0.74661 1.80879   1
  -6  -1  15 0.25934 1.25574   1
  -5  -1  15 6.14736  2.8299   1
  -4  -1  15  3.2109 3.37698   1
  -3  -1  15 0.42609 3.38795   1
  -2  -1  15 3.90576 3.02505   1
  -1  -1  15 1.26951 3.03422   1
   0  -1  15 0.33532 2.69142   1
   1  -1  15 0.41642 3.32229   1
   2  -1  15 0.64166 2.79312   1
   3  -1  15  0.3065 2.47825   1
  -6   0  15 0.55053 1.64311   1
  -5   0  15 1.29914 2.71532   1
  -4   0  15 5.26066 3.11015   1
  -3   0  15 6.29381  3.3426   1
  -2   0  15 0.53046 3.01881   1
  -1   0  15 0.78071 3.27718   1
   0   0  15 4.28017 2.94318   1
   1   0  15  5.1459 2.97381   1
   2   0  15 2.95565 2.90639   1
   3   0  15 1.01782 2.53988   1
   4   0  15 0.26151 0.84658   1
  -6   1  15 0.18877 1.52588   1
  -5   1  15 10.8779 3.11472   1
  -4   1  15 0.41411 3.34943   1
  -3   1  15 3.32127 3.52817   1
  -2   1  15 0.39495 3.17933   1
  -1   1  15 0.40148 3.22122   1
   0   1  15 2.82536 2.73211   1
   1   1  15 1.00751 2.94426   1
   2   1  15 4.20862 2.91604   1
   3   1  15 0.31646 2.49329   1
  -6   2  15 0.13123  1.0439   1
  -5   2  15 2.01019 2.85141   1
  -4   2  15 5.19351  3.3953   1
  -3   2  15 5.29131 3.68192   1
  -2   2  15 6.04428 3.46908   1
  -1   2  15 3.23142 3.90589   1
   0   2  15 2.90386 3.35917   1
   1   2  15  5.4224 3.13035   1
   2   2  15 0.42766 3.42131   1
   3   2  15 2.71987 2.13103   1
  -5   3  15 0.25778 2.07147   1
  -4   3  15 3.76936 2.94552   1
  -3   3  15 3.79659 3.69178   1
  -2   3  15 0.83052  3.4407   1
  -1   3  15 2.40299 3.48189   1
   0   3  15 2.77661 3.58499   1
   1   3  15 0.26248 3.50767   1
   2   3  15 5.96791 3.02986   1
   3   3  15 5.09039  1.6838   1
  -5   4  15 0.36766 1.03613   1
  -4   4  15 5.53433 2.10461   1
  -3   4  15 4.94523 2.81309   1
  -2   4  15 5.04115 2.97238   1
  -1   4  15 0.44599 3.58066   1
   0   4  15 0.52429 4.23572   1
   1   4  15 2.68105 3.53049   1
   2   4  15 0.28482 2.28915   1
  -4   5  15  0.8644 1.00381   1
  -3   5  15 0.24057 1.92458   1
  -2   5  15  1.5034 2.35951   1
  -1   5  15 0.38362 3.09154   1
   0   5  15 2.55808 2.76456   1
   1   5  15 0.27829 2.18658   1
  -1   6  15 0.14356  1.1542   1
  -2  -4  16 1.50944 0.82498   1
  -1  -4  16 0.40549 0.86409   1
   0  -4  16 0.08357 0.71798   1
  -3  -3  16 0.64551 1.30331   1
  -2  -3  16 0.18854 1.50832   1
  -1  -3  16 0.10937 1.58955   1
   0  -3  16 0.19848 1.59448   1
   1  -3  16 0.12572 1.01545   1
  -4  -2  16 0.50972 1.10053   1
  -3  -2  16 5.17244 1.70302   1
  -2  -2  16 3.50654 2.26146   1
  -1  -2  16 1.49401 2.01984   1
   0  -2  16 0.40243 1.75175   1
   1  -2  16 0.16963 1.37058   1
  -4  -1  16 0.19776 1.58942   1
  -3  -1  16 0.29274  2.3419   1
  -2  -1  16 0.32705 2.58912   1
  -1  -1  16 2.22908 2.18468   1
   0  -1  16 0.29098 2.34498   1
   1  -1  16 0.18749 1.49995   1
   2  -1  16 0.13851 1.10807   1
  -4   0  16  1.5486 1.60657   1
  -3   0  16 1.81323  2.2784   1
  -2   0  16 6.53092 2.51336   1
  -1   0  16 0.33418 2.69204   1
   0   0  16 0.27993 2.26657   1
   1   0  16 0.26062  2.1018   1
   2   0  16 0.14507 1.17867   1
  -4   1  16 0.51162 1.78152   1
  -3   1  16 2.05303 2.13394   1
  -2   1  16 0.34106 2.72849   1
  -1   1  16 1.31827 2.35336   1
   0   1  16 0.28476 2.24961   1
   1   1  16 0.24437 1.95493   1
   2   1  16 0.15369 1.22361   1
  -4   2  16 2.89526 1.48899   1
  -3   2  16 3.64956 2.77635   1
  -2   2  16 10.0519 2.92004   1
  -1   2  16 0.33452 2.68659   1
   0   2  16 4.72368 2.04859   1
   1   2  16 0.21439 1.69795   1
  -3   3  16 0.27085 1.49405   1
  -2   3  16 0.29366 2.38192   1
  -1   3  16 0.33295 2.65253   1
   0   3  16  0.1373 1.97124   1
   1   3  16  1.7021    1.32   1
  -2   4  16 1.19619  1.2755   1
  -1   4  16 0.17975 1.43054   1
   0   0   0    0.00    0.00   1
;
_shelx_hkl_checksum   27676
