# Supplementary material for: Convenient access to pyrrolidin-3-ylphosphonic acids and tetrahydro-2H-pyran-3-ylphosphonates with multiple contiguous stereocenters from nonracemic adducts of a Ni(II)-catalyzed Michael reaction
Source: Beilstein J Org Chem. 2020 Aug 25;16:2073–9. doi: 10.3762/bjoc.16.174 (PMC7476589; doi:10.3762/bjoc.16.174)
Supplement: File 2 — Crystallographic information files (CIF). [file Beilstein_J_Org_Chem-16-2073-s002.zip › KLIM1818dep.cif]

data_KLIM1818
#
# Model has Chirality at C2 (Chiral SPGR)   S 
# Model has Chirality at C3 (Chiral SPGR)   R 
# Model has Chirality at C4 (Chiral SPGR)   S 
# Model has Chirality at C5 (Chiral SPGR)   S 
# Model has Chirality at C6 (Chiral SPGR)   R 
#
_publ_contact_author              'Dr. Victor B. Rybakov'
_publ_contact_author_email        'Rybakov20021@yandex.ru'

loop_
 _publ_author_name  
'Alexander N. Reznikov'
'Dmitry S. Nikerov'
'Anastasiya E. Sibiryakova'
'Victor B. Rybakov'
'Yuri N. Klimochkin'

_journal_name_full                'Private Communication'

_chemical_name_systematic
;
 Dimethyl 
(2-hydroxy-2,6-dimethyl-5-nitro-4-phenyltetrahydro-2H-pyran-3-yl)phosphonate
;
_chemical_name_common             ?
_chemical_melting_point_gt        466 
_chemical_melting_point_lt        467 
_chemical_formula_moiety          'C15 H22 N O7 P' 
_chemical_formula_sum             'C15 H22 N O7 P' 
_chemical_formula_weight          359.31
_chemical_absolute_configuration  'ad'

_exptl_crystal_description        'prism' 
_exptl_crystal_colour             'colourless' 
_exptl_crystal_density_diffrn     1.313
_exptl_crystal_preparation        'methanol'

_cell_length_a                    9.6607(9)
_cell_length_b                    11.0178(10)
_cell_length_c                    17.0785(17)
_cell_angle_alpha                 90
_cell_angle_beta                  90
_cell_angle_gamma                 90
_cell_volume                      1817.8(3)
_cell_formula_units_Z             4
_cell_measurement_temperature     295(2)

_space_group_crystal_system       'orthorhombic'
_space_group_IT_number            19
_space_group_name_H-M_alt         'P 21 21 21'
_space_group_name_Hall            'P 2ac 2ab'
 
loop_
 _space_group_symop_operation_xyz
 'x, y, z'
 '-x+1/2, -y, z+1/2'
 'x+1/2, -y+1/2, -z'
 '-x, y+1/2, -z+1/2'

_diffrn_ambient_temperature       295(2)

_refine_ls_R_factor_all           0.0402
_refine_ls_R_factor_gt            0.0335
_refine_ls_wR_factor_ref          0.0835
_refine_ls_wR_factor_gt           0.0800

loop_
 _atom_site_label
 _atom_site_type_symbol
 _atom_site_fract_x
 _atom_site_fract_y
 _atom_site_fract_z
 _atom_site_U_iso_or_equiv
 _atom_site_adp_type
 _atom_site_occupancy
 _atom_site_site_symmetry_order  
 _atom_site_calc_flag
 _atom_site_refinement_flags_posn
 _atom_site_refinement_flags_adp
 _atom_site_refinement_flags_occupancy
 _atom_site_disorder_assembly
 _atom_site_disorder_group
P3   P 0.86236(7)  0.34110(7)  0.86925(4)  0.03940(16) Uani 1 1 d . . . . .
O1   O 1.11784(18) 0.05367(17) 0.90821(11) 0.0444(4)   Uani 1 1 d . . . . .
C2   C 1.0723(3)   0.1771(2)   0.91265(14) 0.0392(6)   Uani 1 1 d . . . . .
C3   C 0.9527(3)   0.1976(2)   0.85389(14) 0.0366(5)   Uani 1 1 d . . . . .
H3   H 0.9931      0.1998      0.8013      0.044       Uiso 1 1 calc R U . . .
C4   C 0.8410(3)   0.0956(2)   0.85441(14) 0.0392(6)   Uani 1 1 d . . . . .
H4   H 0.7869      0.1039      0.9027      0.047       Uiso 1 1 calc R U . . .
C5   C 0.9127(3)  -0.0277(2)   0.85637(17) 0.0445(6)   Uani 1 1 d . . . . .
H5   H 0.9623     -0.0402      0.8070      0.053       Uiso 1 1 calc R U . . .
C6   C 1.0151(3)  -0.0356(3)   0.92404(17) 0.0481(7)   Uani 1 1 d . . . . .
H6   H 0.9680     -0.0164      0.9733      0.058       Uiso 1 1 calc R U . . .
C21  C 1.2006(3)   0.2495(3)   0.89394(19) 0.0517(7)   Uani 1 1 d . . . . .
H21A H 1.2341      0.2271      0.8430      0.078       Uiso 1 1 calc R U . . .
H21B H 1.2706      0.2329      0.9324      0.078       Uiso 1 1 calc R U . . .
H21C H 1.1787      0.3345      0.8945      0.078       Uiso 1 1 calc R U . . .
O21  O 1.0180(2)   0.2012(2)   0.98713(11) 0.0456(5)   Uani 1 1 d . . . . .
H21  H 1.085(4)    0.193(3)    1.0129(18)  0.055(10)   Uiso 1 1 d . . . . .
O3   O 0.73764(18) 0.33258(19) 0.91756(11) 0.0480(5)   Uani 1 1 d . . . . .
O31  O 0.9652(2)   0.44066(19) 0.89964(13) 0.0545(5)   Uani 1 1 d . . . . .
C31  C 0.9601(5)   0.4881(4)   0.9783(2)   0.0818(12)  Uani 1 1 d . . . . .
H31A H 1.0331      0.4526      1.0088      0.123       Uiso 1 1 calc R U . . .
H31B H 0.8724      0.4687      1.0015      0.123       Uiso 1 1 calc R U . . .
H31C H 0.9716      0.5746      0.9769      0.123       Uiso 1 1 calc R U . . .
O32  O 0.8371(2)   0.38042(18) 0.78215(11) 0.0509(5)   Uani 1 1 d . . . . .
C32  C 0.7328(4)   0.4722(4)   0.7664(2)   0.0762(12)  Uani 1 1 d . . . . .
H32A H 0.7280      0.5275      0.8097      0.114       Uiso 1 1 calc R U . . .
H32B H 0.6445      0.4338      0.7593      0.114       Uiso 1 1 calc R U . . .
H32C H 0.7571      0.5158      0.7197      0.114       Uiso 1 1 calc R U . . .
C41  C 0.7419(3)   0.1078(3)   0.78541(16) 0.0433(6)   Uani 1 1 d . . . . .
C42  C 0.6080(3)   0.1497(3)   0.79733(19) 0.0552(8)   Uani 1 1 d . . . . .
H42  H 0.5765      0.1639      0.8479      0.066       Uiso 1 1 calc R U . . .
C43  C 0.5210(3)   0.1704(4)   0.7340(2)   0.0678(9)   Uani 1 1 d . . . . .
H43  H 0.4321      0.2000      0.7423      0.081       Uiso 1 1 calc R U . . .
C44  C 0.5664(4)   0.1471(4)   0.6590(2)   0.0733(11)  Uani 1 1 d . . . . .
H44  H 0.5081      0.1610      0.6166      0.088       Uiso 1 1 calc R U . . .
C45  C 0.6977(4)   0.1036(4)   0.64696(19) 0.0687(10)  Uani 1 1 d . . . . .
H45  H 0.7278      0.0874      0.5963      0.082       Uiso 1 1 calc R U . . .
C46  C 0.7862(3)   0.0834(3)   0.70985(18) 0.0534(7)   Uani 1 1 d . . . . .
H46  H 0.8750      0.0537      0.7012      0.064       Uiso 1 1 calc R U . . .
N5   N 0.8066(3)  -0.1264(2)   0.86619(18) 0.0593(7)   Uani 1 1 d . . . . .
O51  O 0.7268(3)  -0.1195(3)   0.92095(17) 0.0929(10)  Uani 1 1 d . . . . .
O52  O 0.8086(3)  -0.2101(3)   0.81938(18) 0.0913(9)   Uani 1 1 d . . . . .
C61  C 1.0876(4)  -0.1553(3)   0.9311(2)   0.0723(10)  Uani 1 1 d . . . . .
H61A H 1.1521     -0.1523      0.9738      0.108       Uiso 1 1 calc R U . . .
H61B H 1.1363     -0.1724      0.8833      0.108       Uiso 1 1 calc R U . . .
H61C H 1.0207     -0.2181      0.9406      0.108       Uiso 1 1 calc R U . . .
 
loop_
 _atom_site_aniso_label
 _atom_site_aniso_U_11
 _atom_site_aniso_U_22
 _atom_site_aniso_U_33
 _atom_site_aniso_U_23
 _atom_site_aniso_U_13
 _atom_site_aniso_U_12
P3  0.0388(3)  0.0405(3)  0.0389(3)   0.0023(3)   0.0050(3)   0.0014(3)
O1  0.0424(10) 0.0435(10) 0.0472(10) -0.0001(8)  -0.0032(8)   0.0081(8)
C2  0.0376(12) 0.0429(15) 0.0370(13) -0.0006(11) -0.0011(10)  0.0038(11)
C3  0.0359(12) 0.0411(13) 0.0329(12)  0.0026(10) -0.0012(10)  0.0019(10)
C4  0.0402(13) 0.0413(14) 0.0362(13) -0.0007(11)  0.0010(11) -0.0007(11)
C5  0.0502(14) 0.0401(15) 0.0431(16)  0.0000(12)  0.0033(12) -0.0010(12)
C6  0.0556(16) 0.0435(16) 0.0450(15)  0.0037(13)  0.0012(13)  0.0026(13)
C21 0.0392(13) 0.0568(18) 0.0591(19)  0.0032(14) -0.0039(13) -0.0023(13)
O21 0.0432(11) 0.0577(12) 0.0358(10) -0.0036(9)  -0.0019(8)   0.0045(9)
O3  0.0436(10) 0.0535(12) 0.0471(10) -0.0030(10)  0.0137(8)   0.0014(9)
O31 0.0544(12) 0.0452(11) 0.0638(13) -0.0053(10)  0.0040(10) -0.0086(9)
C31 0.099(3)   0.070(3)   0.076(3)   -0.027(2)   -0.002(2)   -0.024(2)
O32 0.0551(12) 0.0533(12) 0.0443(10)  0.0123(9)   0.0073(9)   0.0176(9)
C32 0.074(2)   0.082(3)   0.073(2)    0.027(2)    0.0037(19)  0.031(2)
C41 0.0398(14) 0.0451(15) 0.0451(14) -0.0026(13) -0.0020(12) -0.0060(12)
C42 0.0411(15) 0.064(2)   0.0608(17) -0.0055(16) -0.0047(12) -0.0075(15)
C43 0.0458(17) 0.076(2)   0.082(2)   -0.001(2)   -0.0142(16) -0.0027(18)
C44 0.061(2)   0.090(3)   0.068(2)    0.008(2)   -0.0272(18) -0.008(2)
C45 0.076(2)   0.086(3)   0.0446(17)  0.0010(17) -0.0130(16) -0.017(2)
C46 0.0503(16) 0.061(2)   0.0493(16) -0.0038(15) -0.0041(14) -0.0030(15)
N5  0.0620(15) 0.0454(15) 0.0705(17)  0.0009(14)  0.0018(15) -0.0077(12)
O51 0.096(2)   0.076(2)   0.107(2)    0.0030(17)  0.0400(18) -0.0274(16)
O52 0.106(2)   0.0654(17) 0.103(2)   -0.0298(16)  0.0007(18) -0.0242(16)
C61 0.084(2)   0.0513(19) 0.082(2)    0.0117(19) -0.007(2)    0.016(2)

loop_
 _geom_bond_atom_site_label_1
 _geom_bond_atom_site_label_2
 _geom_bond_distance
 _geom_bond_site_symmetry_2
 _geom_bond_publ_flag
P3  O3   1.4634(18) . ?
P3  O31  1.568(2) . ?
P3  O32  1.5685(19) . ?
P3  C3   1.825(3) . ?
O1  C6   1.423(3) . ?
O1  C2   1.431(3) . ?
C2  O21  1.401(3) . ?
C2  C21  1.508(4) . ?
C2  C3   1.547(3) . ?
C3  C4   1.557(3) . ?
C3  H3   0.9800 . ?
C4  C41  1.524(3) . ?
C4  C5   1.526(4) . ?
C4  H4   0.9800 . ?
C5  N5   1.504(4) . ?
C5  C6   1.524(4) . ?
C5  H5   0.9800 . ?
C6  C61  1.499(4) . ?
C6  H6   0.9800 . ?
C21 H21A 0.9600 . ?
C21 H21B 0.9600 . ?
C21 H21C 0.9600 . ?
O21 H21  0.79(3) . ?
O31 C31  1.443(4) . ?
C31 H31A 0.9600 . ?
C31 H31B 0.9600 . ?
C31 H31C 0.9600 . ?
O32 C32  1.452(4) . ?
C32 H32A 0.9600 . ?
C32 H32B 0.9600 . ?
C32 H32C 0.9600 . ?
C41 C46  1.386(4) . ?
C41 C42  1.388(4) . ?
C42 C43  1.388(4) . ?
C42 H42  0.9300 . ?
C43 C44  1.379(5) . ?
C43 H43  0.9300 . ?
C44 C45  1.371(5) . ?
C44 H44  0.9300 . ?
C45 C46  1.391(4) . ?
C45 H45  0.9300 . ?
C46 H46  0.9300 . ?
N5  O51  1.214(4) . ?
N5  O52  1.220(3) . ?
C61 H61A 0.9600 . ?
C61 H61B 0.9600 . ?
C61 H61C 0.9600 . ?
 
loop_
 _geom_angle_atom_site_label_1
 _geom_angle_atom_site_label_2
 _geom_angle_atom_site_label_3
 _geom_angle
 _geom_angle_site_symmetry_1
 _geom_angle_site_symmetry_3
 _geom_angle_publ_flag
O3   P3  O31  112.32(12) . . ?
O3   P3  O32  115.09(12) . . ?
O31  P3  O32  102.67(12) . . ?
O3   P3  C3   114.77(12) . . ?
O31  P3  C3   110.55(12) . . ?
O32  P3  C3   100.22(11) . . ?
C6   O1  C2   115.6(2) . . ?
O21  C2  O1   110.1(2) . . ?
O21  C2  C21  113.6(2) . . ?
O1   C2  C21  103.8(2) . . ?
O21  C2  C3   106.4(2) . . ?
O1   C2  C3   109.5(2) . . ?
C21  C2  C3   113.5(2) . . ?
C2   C3  C4   114.1(2) . . ?
C2   C3  P3   112.96(18) . . ?
C4   C3  P3   107.05(17) . . ?
C2   C3  H3   107.5 . . ?
C4   C3  H3   107.5 . . ?
P3   C3  H3   107.5 . . ?
C41  C4  C5   112.4(2) . . ?
C41  C4  C3   111.5(2) . . ?
C5   C4  C3   109.2(2) . . ?
C41  C4  H4   107.9 . . ?
C5   C4  H4   107.9 . . ?
C3   C4  H4   107.9 . . ?
N5   C5  C6   108.5(2) . . ?
N5   C5  C4   109.7(2) . . ?
C6   C5  C4   111.2(2) . . ?
N5   C5  H5   109.1 . . ?
C6   C5  H5   109.1 . . ?
C4   C5  H5   109.1 . . ?
O1   C6  C61  107.3(3) . . ?
O1   C6  C5   105.6(2) . . ?
C61  C6  C5   114.4(3) . . ?
O1   C6  H6   109.8 . . ?
C61  C6  H6   109.8 . . ?
C5   C6  H6   109.8 . . ?
C2   C21 H21A 109.5 . . ?
C2   C21 H21B 109.5 . . ?
H21A C21 H21B 109.5 . . ?
C2   C21 H21C 109.5 . . ?
H21A C21 H21C 109.5 . . ?
H21B C21 H21C 109.5 . . ?
C2   O21 H21  100(2) . . ?
C31  O31 P3   122.7(2) . . ?
O31  C31 H31A 109.5 . . ?
O31  C31 H31B 109.5 . . ?
H31A C31 H31B 109.5 . . ?
O31  C31 H31C 109.5 . . ?
H31A C31 H31C 109.5 . . ?
H31B C31 H31C 109.5 . . ?
C32  O32 P3   118.4(2) . . ?
O32  C32 H32A 109.5 . . ?
O32  C32 H32B 109.5 . . ?
H32A C32 H32B 109.5 . . ?
O32  C32 H32C 109.5 . . ?
H32A C32 H32C 109.5 . . ?
H32B C32 H32C 109.5 . . ?
C46  C41 C42  119.3(3) . . ?
C46  C41 C4   120.6(2) . . ?
C42  C41 C4   120.1(3) . . ?
C43  C42 C41  120.3(3) . . ?
C43  C42 H42  119.9 . . ?
C41  C42 H42  119.9 . . ?
C44  C43 C42  120.1(3) . . ?
C44  C43 H43  120.0 . . ?
C42  C43 H43  120.0 . . ?
C45  C44 C43  119.9(3) . . ?
C45  C44 H44  120.1 . . ?
C43  C44 H44  120.1 . . ?
C44  C45 C46  120.6(3) . . ?
C44  C45 H45  119.7 . . ?
C46  C45 H45  119.7 . . ?
C41  C46 C45  119.9(3) . . ?
C41  C46 H46  120.1 . . ?
C45  C46 H46  120.1 . . ?
O51  N5  O52  124.2(3) . . ?
O51  N5  C5   118.3(3) . . ?
O52  N5  C5   117.5(3) . . ?
C6   C61 H61A 109.5 . . ?
C6   C61 H61B 109.5 . . ?
H61A C61 H61B 109.5 . . ?
C6   C61 H61C 109.5 . . ?
H61A C61 H61C 109.5 . . ?
H61B C61 H61C 109.5 . . ?
 
loop_
 _geom_torsion_atom_site_label_1
 _geom_torsion_atom_site_label_2
 _geom_torsion_atom_site_label_3
 _geom_torsion_atom_site_label_4
 _geom_torsion
 _geom_torsion_site_symmetry_1
 _geom_torsion_site_symmetry_2
 _geom_torsion_site_symmetry_3
 _geom_torsion_site_symmetry_4
 _geom_torsion_publ_flag
C6  O1  C2  O21 57.8(3) . . . . ?
C6  O1  C2  C21 179.7(2) . . . . ?
C6  O1  C2  C3 -58.7(3) . . . . ?
O21 C2  C3  C4 -73.9(3) . . . . ?
O1  C2  C3  C4 45.0(3) . . . . ?
C21 C2  C3  C4 160.5(2) . . . . ?
O21 C2  C3  P3 48.7(2) . . . . ?
O1  C2  C3  P3 167.58(16) . . . . ?
C21 C2  C3  P3 -76.9(3) . . . . ?
O3  P3  C3  C2 -95.3(2) . . . . ?
O31 P3  C3  C2 33.0(2) . . . . ?
O32 P3  C3  C2 140.84(18) . . . . ?
O3  P3  C3  C4 31.2(2) . . . . ?
O31 P3  C3  C4 159.48(15) . . . . ?
O32 P3  C3  C4 -92.71(17) . . . . ?
C2  C3  C4  C41 -169.0(2) . . . . ?
P3  C3  C4  C41 65.2(2) . . . . ?
C2  C3  C4  C5 -44.3(3) . . . . ?
P3  C3  C4  C5 -170.03(17) . . . . ?
C41 C4  C5  N5 -62.2(3) . . . . ?
C3  C4  C5  N5 173.6(2) . . . . ?
C41 C4  C5  C6 177.8(2) . . . . ?
C3  C4  C5  C6 53.5(3) . . . . ?
C2  O1  C6  C61 -169.8(2) . . . . ?
C2  O1  C6  C5 67.7(3) . . . . ?
N5  C5  C6  O1 175.8(2) . . . . ?
C4  C5  C6  O1 -63.5(3) . . . . ?
N5  C5  C6  C61 57.9(3) . . . . ?
C4  C5  C6  C61 178.7(3) . . . . ?
O3  P3  O31 C31 19.2(3) . . . . ?
O32 P3  O31 C31 143.4(3) . . . . ?
C3  P3  O31 C31 -110.4(3) . . . . ?
O3  P3  O32 C32 38.4(3) . . . . ?
O31 P3  O32 C32 -83.9(3) . . . . ?
C3  P3  O32 C32 162.1(2) . . . . ?
C5  C4  C41 C46 -52.4(3) . . . . ?
C3  C4  C41 C46 70.6(3) . . . . ?
C5  C4  C41 C42 131.0(3) . . . . ?
C3  C4  C41 C42 -106.0(3) . . . . ?
C46 C41 C42 C43 -2.0(5) . . . . ?
C4  C41 C42 C43 174.7(3) . . . . ?
C41 C42 C43 C44 1.3(5) . . . . ?
C42 C43 C44 C45 -0.1(6) . . . . ?
C43 C44 C45 C46 -0.5(6) . . . . ?
C42 C41 C46 C45 1.4(5) . . . . ?
C4  C41 C46 C45 -175.2(3) . . . . ?
C44 C45 C46 C41 -0.2(6) . . . . ?
C6  C5  N5  O51 67.6(4) . . . . ?
C4  C5  N5  O51 -54.1(4) . . . . ?
C6  C5  N5  O52 -110.7(3) . . . . ?
C4  C5  N5  O52 127.6(3) . . . . ?
 
loop_
 _geom_hbond_atom_site_label_D 
 _geom_hbond_atom_site_label_H 
 _geom_hbond_atom_site_label_A 
 _geom_hbond_distance_DH 
 _geom_hbond_distance_HA 
 _geom_hbond_distance_DA 
 _geom_hbond_angle_DHA 
 _geom_hbond_site_symmetry_A 
C5  H5   O32 0.98    2.62    3.531(3) 155.5  4_746
C21 H21C O31 0.96    2.37    3.101(4) 132.2  .
O21 H21  O3  0.79(3) 1.91(3) 2.700(3) 175(3) 3_557
C31 H31B O3  0.96    2.45    2.938(4) 111.4  .
C32 H32C O1  0.96    2.53    3.432(4) 156.3  4_756

_refine_ls_abs_structure_details
;
 Flack x determined using 1198 quotients [(I+)-(I-)]/[(I+)+(I-)]
 (Parsons and Flack (2004), Acta Cryst. A60, s61).
;
_refine_ls_abs_structure_Flack    0.001(15)
###########################################################################
 
_audit_creation_method            'SHELXL-2013'

loop_
 _atom_type_symbol
 _atom_type_description
 _atom_type_scat_dispersion_real
 _atom_type_scat_dispersion_imag
 _atom_type_scat_source
 'C'  'C'   0.0181   0.0091
 'International Tables Vol C Tables 4.2.6.8 and 6.1.1.4'
 'H'  'H'   0.0000   0.0000
 'International Tables Vol C Tables 4.2.6.8 and 6.1.1.4'
 'N'  'N'   0.0311   0.0180
 'International Tables Vol C Tables 4.2.6.8 and 6.1.1.4'
 'O'  'O'   0.0492   0.0322
 'International Tables Vol C Tables 4.2.6.8 and 6.1.1.4'
 'P'  'P'   0.2955   0.4335
 'International Tables Vol C Tables 4.2.6.8 and 6.1.1.4'
 
_shelx_space_group_comment
;
The symmetry employed for this shelxl refinement is uniquely defined
by the following loop, which should always be used as a source of
symmetry information in preference to the above space-group names.
They are only intended as comments.
;

_cell_measurement_reflns_used     25 
_cell_measurement_theta_min       30.02 
_cell_measurement_theta_max       34.13 
 
_exptl_crystal_density_meas       ? 
_exptl_crystal_density_method     ?              
_exptl_crystal_F_000              760
_exptl_transmission_factor_min    ?                                             
_exptl_transmission_factor_max    ?                                             
_exptl_crystal_size_max           0.020
_exptl_crystal_size_mid           0.020
_exptl_crystal_size_min           0.020
_exptl_absorpt_coefficient_mu     1.660
_shelx_estimated_absorpt_T_min    0.968
_shelx_estimated_absorpt_T_max    0.968
_exptl_absorpt_correction_type    'refdelf'
_exptl_absorpt_factor_muR         0.017
_exptl_absorpt_process_details
;
Walker, N. & Stuart, D (1983) Acta. Cryst. A39, 158-166
;
_exptl_absorpt_correction_T_min   0.8936
_exptl_absorpt_correction_T_max   0.9835
_exptl_special_details            ?
 
_diffrn_radiation_type            'Cu k\a'
_diffrn_radiation_monochromator   'graphite'
_diffrn_radiation_probe           'x--ray'
_diffrn_radiation_wavelength       1.54184
_diffrn_source                    'Enraf Nonius FR590'
_diffrn_detector                  'scintillation LiI'
_diffrn_detector_dtime            1.195
_diffrn_measurement_device        '\k--geometry diffractometer'
_diffrn_measurement_device_type   'Enraf Nonius CAD4'
_diffrn_measurement_method        'non--profiled \w--scans'
_diffrn_standards_number          1
loop_
_diffrn_standard_refln_index_h
_diffrn_standard_refln_index_k
_diffrn_standard_refln_index_l
    1    3    3
_diffrn_standards_interval_time   60
_diffrn_standards_decay_%         2
_diffrn_standards_decay_corr_max  1.016
_diffrn_standards_decay_corr_min  0.990
_diffrn_reflns_number             3981 
_diffrn_reflns_av_unetI/netI      0.0335
_diffrn_reflns_av_R_equivalents   0.0186 # before absorption correction
_diffrn_reflns_limit_h_min        -11 
_diffrn_reflns_limit_h_max        12 
_diffrn_reflns_limit_k_min        -13 
_diffrn_reflns_limit_k_max        13 
_diffrn_reflns_limit_l_min        -20 
_diffrn_reflns_limit_l_max        21 
_diffrn_reflns_theta_min          4.776
_diffrn_reflns_theta_max          74.882
_diffrn_reflns_theta_full         67.680
_diffrn_measured_fraction_theta_max                0.997
_diffrn_measured_fraction_theta_full               1.000
_diffrn_reflns_Laue_measured_fraction_max          0.997
_diffrn_reflns_Laue_measured_fraction_full         1.000
_diffrn_reflns_point_group_measured_fraction_max   0.967
_diffrn_reflns_point_group_measured_fraction_full  0.991
_reflns_number_total              3613
_reflns_number_gt                 3175
_reflns_threshold_expression      'I > 2\s(I)'
_reflns_Friedel_coverage          0.694
_reflns_Friedel_fraction_max      0.926
_reflns_Friedel_fraction_full     0.979
 
_reflns_special_details
;
 Data were apparently pre-merged, so _diffrn_reflns_number
 etc. will have to be added later.
 
 Reflections were merged by SHELXL according to the crystal
 class for the calculation of statistics and refinement.
 
 _reflns_Friedel_fraction is defined as the number of unique
 Friedel pairs measured divided by the number that would be
 possible theoretically, ignoring centric projections and
 systematic absences.
;
 
_computing_data_collection        'CAD4 Express (Enraf Nonius, 1994)'
_computing_cell_refinement        'CAD4 Express (Enraf Nonius, 1994)'
_computing_data_reduction         'XCAD4        (Harms & Wocadlo, 1995)'
_computing_structure_solution     'SHELXS97     (Sheldrick, 2013)'
_computing_structure_refinement   'SHELXL-2013  (Sheldrick, 2013)'
_computing_molecular_graphics     'Ortep-3      (Farrugia, 1997)'
_computing_publication_material   'WinGX        (Farrugia, 1999)'

 
_refine_special_details           ?
_refine_ls_structure_factor_coef  'Fsqd'
_refine_ls_matrix_type            'full'
_refine_ls_weighting_scheme       'calc'
_refine_ls_weighting_details
'w=1/[\s^2^(Fo^2^)+(0.0417P)^2^] where P=(Fo^2^+2Fc^2^)/3'
_atom_sites_solution_primary      'direct'
_atom_sites_solution_secondary    'difmap'
_atom_sites_solution_hydrogens    'mixed'
_refine_ls_hydrogen_treatment     'mixed'
_refine_ls_extinction_method      'none'
_refine_ls_extinction_coef        .
_refine_ls_number_reflns          3613
_refine_ls_number_parameters      221
_refine_ls_number_restraints      0
_refine_ls_goodness_of_fit_ref    1.026
_refine_ls_restrained_S_all       1.026
_refine_ls_shift/su_max           0.000
_refine_ls_shift/su_mean          0.000
 
_geom_special_details
;
 All esds (except the esd in the dihedral angle between two l.s. planes)
 are estimated using the full covariance matrix. The cell esds are taken
 into account individually in the estimation of esds in distances, angles
 and torsion angles; correlations between esds in cell parameters are only
 used when they are defined by crystal symmetry. An approximate (isotropic)
 treatment of cell esds is used for estimating esds involving l.s. planes.
;
 
_refine_diff_density_max    0.118
_refine_diff_density_min   -0.121
_refine_diff_density_rms    0.029

_shelxl_version_number 2013-4

_shelx_res_file
;
TITL klim1818 in P 21 21 21
CELL   1.54180   9.6607  11.0178  17.0785  90.000  90.000  90.000
ZERR     4       0.0009   0.0010   0.0017   0.000   0.000   0.000
LATT   -1
symm -x+1/2, -y,      z+1/2
symm  x+1/2, -y+1/2, -z
symm -x,      y+1/2, -z+1/2
SFAC  C    H    N    O    P
UNIT  60   88   4    28   4
TEMP    22
SIZE  0.02 0.02 0.02
L.S. 4
FMAP 2
PLAN 5
ACTA
CONF
BOND $H
HTAB O21 O3_$1
EQIV $1 x-1/2, -y+3/2, -z
WGHT    0.041700
FVAR       0.99582
P3    5    0.862362    0.341100    0.869251    11.00000    0.03881    0.04048 =
         0.03892    0.00233    0.00497    0.00140
O1    4    1.117840    0.053668    0.908209    11.00000    0.04244    0.04348 =
         0.04723   -0.00007   -0.00322    0.00810
C2    1    1.072275    0.177093    0.912646    11.00000    0.03762    0.04287 =
         0.03703   -0.00062   -0.00111    0.00382
C3    1    0.952656    0.197551    0.853892    11.00000    0.03593    0.04109 =
         0.03288    0.00258   -0.00116    0.00189
AFIX  13
H3    2    0.993140    0.199841    0.801298    11.00000   -1.20000
AFIX   0
C4    1    0.841003    0.095590    0.854408    11.00000    0.04024    0.04131 =
         0.03618   -0.00071    0.00098   -0.00069
AFIX  13
H4    2    0.786906    0.103891    0.902653    11.00000   -1.20000
AFIX   0
C5    1    0.912711   -0.027747    0.856371    11.00000    0.05023    0.04005 =
         0.04311    0.00000    0.00331   -0.00096
AFIX  13
H5    2    0.962284   -0.040221    0.806958    11.00000   -1.20000
AFIX   0
C6    1    1.015113   -0.035562    0.924037    11.00000    0.05563    0.04348 =
         0.04504    0.00375    0.00117    0.00258
AFIX  13
H6    2    0.968023   -0.016381    0.973333    11.00000   -1.20000
AFIX   0
C21   1    1.200567    0.249478    0.893944    11.00000    0.03922    0.05675 =
         0.05911    0.00322   -0.00387   -0.00229
AFIX  33
H21A  2    1.234071    0.227133    0.843026    11.00000   -1.50000
H21B  2    1.270552    0.232901    0.932391    11.00000   -1.50000
H21C  2    1.178749    0.334479    0.894511    11.00000   -1.50000
AFIX   0
O21   4    1.017968    0.201171    0.987134    11.00000    0.04319    0.05767 =
         0.03581   -0.00361   -0.00188    0.00447
H21   2    1.085185    0.192609    1.012862    11.00000    0.05503
O3    4    0.737640    0.332580    0.917564    11.00000    0.04358    0.05349 =
         0.04708   -0.00298    0.01374    0.00137
O31   4    0.965158    0.440664    0.899640    11.00000    0.05437    0.04516 =
         0.06383   -0.00534    0.00398   -0.00861
C31   1    0.960132    0.488123    0.978318    11.00000    0.09939    0.06964 =
         0.07646   -0.02666   -0.00156   -0.02380
AFIX  33
H31A  2    1.033087    0.452609    1.008842    11.00000   -1.50000
H31B  2    0.872374    0.468694    1.001519    11.00000   -1.50000
H31C  2    0.971591    0.574648    0.976948    11.00000   -1.50000
AFIX   0
O32   4    0.837054    0.380416    0.782149    11.00000    0.05509    0.05333 =
         0.04429    0.01235    0.00732    0.01757
C32   1    0.732835    0.472169    0.766401    11.00000    0.07369    0.08212 =
         0.07273    0.02704    0.00369    0.03142
AFIX  33
H32A  2    0.728016    0.527538    0.809718    11.00000   -1.50000
H32B  2    0.644483    0.433816    0.759345    11.00000   -1.50000
H32C  2    0.757093    0.515819    0.719728    11.00000   -1.50000
AFIX   0
C41   1    0.741891    0.107765    0.785407    11.00000    0.03976    0.04514 =
         0.04510   -0.00257   -0.00202   -0.00598
C42   1    0.608007    0.149656    0.797329    11.00000    0.04113    0.06364 =
         0.06076   -0.00545   -0.00471   -0.00750
AFIX  43
H42   2    0.576452    0.163882    0.847949    11.00000   -1.20000
AFIX   0
C43   1    0.521048    0.170399    0.734046    11.00000    0.04582    0.07564 =
         0.08199   -0.00084   -0.01425   -0.00275
AFIX  43
H43   2    0.432083    0.200012    0.742280    11.00000   -1.20000
AFIX   0
C44   1    0.566408    0.147149    0.658975    11.00000    0.06112    0.09043 =
         0.06828    0.00752   -0.02721   -0.00785
AFIX  43
H44   2    0.508098    0.160992    0.616577    11.00000   -1.20000
AFIX   0
C45   1    0.697672    0.103573    0.646958    11.00000    0.07567    0.08577 =
         0.04461    0.00099   -0.01303   -0.01742
AFIX  43
H45   2    0.727759    0.087354    0.596301    11.00000   -1.20000
AFIX   0
C46   1    0.786212    0.083416    0.709849    11.00000    0.05034    0.06054 =
         0.04931   -0.00383   -0.00409   -0.00297
AFIX  43
H46   2    0.874992    0.053653    0.701210    11.00000   -1.20000
AFIX   0
N5    3    0.806553   -0.126418    0.866191    11.00000    0.06198    0.04543 =
         0.07050    0.00090    0.00181   -0.00771
O51   4    0.726769   -0.119503    0.920952    11.00000    0.09570    0.07643 =
         0.10672    0.00302    0.03996   -0.02737
O52   4    0.808585   -0.210066    0.819377    11.00000    0.10592    0.06539 =
         0.10269   -0.02979    0.00067   -0.02425
C61   1    1.087588   -0.155335    0.931062    11.00000    0.08354    0.05131 =
         0.08208    0.01172   -0.00669    0.01584
AFIX  33
H61A  2    1.152129   -0.152277    0.973757    11.00000   -1.50000
H61B  2    1.136330   -0.172371    0.883326    11.00000   -1.50000
H61C  2    1.020731   -0.218078    0.940601    11.00000   -1.50000
AFIX   0
HKLF  4

REM  klim1818 in P 21 21 21
REM R1 =  0.0335 for    3175 Fo > 4sig(Fo)  and  0.0402 for all    3613 data
REM    221 parameters refined using      0 restraints

END

WGHT      0.0416      0.0000

REM Highest difference peak  0.118,  deepest hole -0.121,  1-sigma level  0.029
Q1    1   1.0022  0.1913  0.8891  11.00000  0.05    0.12
Q2    1   0.6998  0.4410  0.6933  11.00000  0.05    0.12
Q3    1   0.7865  0.3552  0.9220  11.00000  0.05    0.11
Q4    1   0.9632 -0.0377  0.8913  11.00000  0.05    0.11
Q5    1   0.9132  0.2642  0.8653  11.00000  0.05    0.11
;
_shelx_res_checksum   88379

_shelx_hkl_file
;
   2   0   0  989.13    7.00   1
   4   0   0 1524.18   23.50   1
   6   0   0   12.51    2.88   1
   8   0   0  223.15   10.37   1
  10   0   0   53.62    6.53   1
  12   0   0    9.95    3.43   1
   1   1   0  179.30    3.29   1
   2   1   0   57.89    7.71   1
   3   1   0 3264.76   29.82   1
   4   1   0    0.33    1.88   1
   5   1   0  157.71    6.18   1
   6   1   0 1445.27   16.39   1
   7   1   0    1.23    3.14   1
   8   1   0  493.78   12.02   1
   9   1   0  492.02   12.11   1
  10   1   0    8.74    3.34   1
  11   1   0    2.52    2.22   1
  12   1   0   86.75    4.43   1
   0   2   0  116.21    3.92   1
   1   2   0 9147.75  114.79   1
   2   2   0  111.75    5.77   1
   3   2   0 1378.74   16.53   1
   4   2   0    0.43    2.08   1
   5   2   0   25.66    3.05   1
   6   2   0   90.81    4.96   1
   7   2   0  413.48   10.21   1
   8   2   0   21.56    4.42   1
   9   2   0   17.37    4.00   1
  10   2   0    4.86    4.31   1
  11   2   0    1.16    2.11   1
   1   3   0  211.76    4.34   1
   2   3   0  702.79    6.94   1
   3   3   0  575.38    8.16   1
   4   3   0  690.20    9.43   1
   5   3   0 1188.15   15.51   1
   6   3   0  379.09    9.08   1
   7   3   0  251.43   25.51   1
   8   3   0  262.17    8.96   1
   9   3   0   55.40    4.87   1
  10   3   0    3.54    2.69   1
  11   3   0   74.14    4.68   1
   0   4   0 7820.58   37.21   1
   1   4   0   30.86    2.61   1
   2   4   0 4513.71   39.93   1
   3   4   0 8765.62  136.12   1
   4   4   0  617.90    9.67   1
   5   4   0  392.76    8.75   1
   6   4   0   12.64    3.39   1
   7   4   0  213.83    8.19   1
   8   4   0   71.98    5.62   1
   9   4   0   44.12    4.51   1
  10   4   0   73.98    8.92   1
  11   4   0   12.23    2.42   1
   1   5   0 3466.17   42.50   1
   2   5   0 1413.10   13.81   1
   3   5   0 1003.85   17.03   1
   4   5   0  787.91   16.31   1
   5   5   0  358.63    9.21   1
   6   5   0 1247.39   56.48   1
   7   5   0   69.12   16.54   1
   8   5   0    1.43    3.31   1
   9   5   0   38.24    9.69   1
  10   5   0   12.91    2.29   1
  11   5   0    3.24    2.60   1
   0   6   0 2129.09   29.24   1
   1   6   0  485.73    8.78   1
   2   6   0 1010.52   13.24   1
   3   6   0  681.26   11.20   1
   4   6   0  194.14    6.85   1
   5   6   0   76.71    8.49   1
   6   6   0  142.03    7.12   1
   7   6   0   10.49    3.84   1
   8   6   0  126.86    6.40   1
   9   6   0    3.60    2.92   1
  10   6   0   49.59    3.35   1
   1   7   0  460.03    9.66   1
   2   7   0   52.04    6.09   1
   3   7   0   99.11    7.53   1
   4   7   0   14.24    3.71   1
   5   7   0  251.53   13.99   1
   6   7   0    0.22    5.67   1
   7   7   0    0.70    3.95   1
   8   7   0   82.34    5.29   1
   9   7   0   22.30    2.85   1
  10   7   0   11.82    2.48   1
   0   8   0  142.01    8.68   1
   1   8   0 1824.44   76.34   1
   2   8   0 1092.75   16.98   1
   3   8   0    4.80    4.07   1
   4   8   0   13.23    3.66   1
   5   8   0   44.53    4.80   1
   6   8   0    0.88    3.51   1
   7   8   0  216.40    7.69   1
   8   8   0   27.06    3.24   1
   9   8   0    1.00    2.18   1
   1   9   0 1459.76   27.78   1
   2   9   0    8.02    4.19   1
   3   9   0    4.87    3.71   1
   4   9   0    7.90    3.35   1
   5   9   0   14.43    8.71   1
   6   9   0   38.63    4.28   1
   7   9   0   29.91    4.47   1
   8   9   0   47.82    3.30   1
   9   9   0   40.31    4.01   1
   0  10   0  175.35    9.28   1
   1  10   0   55.37   11.04   1
   2  10   0   23.51    4.43   1
   3  10   0   31.49    4.20   1
   4  10   0  331.95   23.05   1
   5  10   0   16.79    3.58   1
   6  10   0    1.57    2.61   1
   7  10   0   57.89    3.80   1
   8  10   0   53.76    4.50   1
   1  11   0    8.86    3.44   1
   2  11   0   97.72    6.60   1
   3  11   0    0.53    2.96   1
   4  11   0    4.17    2.93   1
   5  11   0    3.52    2.94   1
   6  11   0   37.62    3.20   1
   7  11   0    0.42    3.36   1
   0  12   0    6.38    3.79   1
   1  12   0   62.10    6.60   1
   2  12   0   22.82    4.06   1
   3  12   0    5.95    2.57   1
   4  12   0   57.46   11.04   1
   5  12   0    0.37    2.09   1
   1  13   0   57.74    4.96   1
   2  13   0   20.50    3.78   1
   3  13   0    7.01    3.00   1
   4  13   0   29.90    3.58   1
   1   0   112372.30  351.07   1
   2   0   1  495.42    8.71   1
   3   0   1 5402.42   61.01   1
   4   0   1   74.95    5.32   1
   5   0   1   56.01    3.57   1
   6   0   1   21.06    4.84   1
   7   0   1  374.81   14.20   1
   8   0   1  605.58   20.56   1
   9   0   1  130.35    6.98   1
  10   0   1   13.58    6.77   1
  11   0   1   19.49    2.84   1
  12   0   1   25.71    3.71   1
 -11   1   1   53.06    5.10   1
 -10   1   1   97.42    7.63   1
  -9   1   1  497.91   17.70   1
  -8   1   1  391.09   15.46   1
  -7   1   1   59.57    6.66   1
  -6   1   1  258.05   10.38   1
  -5   1   1   17.78    3.34   1
  -4   1   1  440.87   10.15   1
  -3   1   1 1800.33   17.14   1
  -2   1   1 2147.00   15.40   1
  -1   1   1 4913.76   97.42   1
   0   1   1 7361.10   98.05   1
   1   1   1 4801.50   94.55   1
   2   1   1 2244.58   15.53   1
   3   1   1 1750.88   16.70   1
   4   1   1  498.36   10.69   1
   5   1   1   23.13    4.04   1
   6   1   1  250.22   10.26   1
   7   1   1   64.64    6.28   1
   8   1   1  365.17   14.83   1
   9   1   1  459.17   17.22   1
  10   1   1  114.57    8.38   1
  11   1   1   52.40    5.00   1
  12   1   1   11.57    2.88   1
 -11   2   1   14.68    3.77   1
 -10   2   1   26.41    5.96   1
  -9   2   1  110.69    9.88   1
  -8   2   1   22.94    6.18   1
  -7   2   1   12.51    5.96   1
  -6   2   1 1149.84   21.47   1
  -5   2   1  308.52   11.07   1
  -4   2   1  853.92   14.29   1
  -3   2   1 1239.26   14.84   1
  -2   2   1 1911.52   15.94   1
  -1   2   110578.60  189.08   1
   0   2   1    2.94    2.04   1
   1   2   111356.20  188.01   1
   2   2   1 1798.36   15.40   1
   3   2   1 1363.90   15.47   1
   4   2   1  841.23   14.04   1
   5   2   1  390.91   11.26   1
   6   2   1 1201.93   21.72   1
   7   2   1   11.26    5.45   1
   8   2   1   21.28    6.20   1
   9   2   1  129.71    9.57   1
  10   2   1   28.98    5.16   1
  11   2   1   12.24    3.67   1
 -11   3   1   17.92    3.54   1
 -10   3   1   65.06    6.12   1
  -9   3   1   54.39    7.62   1
  -8   3   1   79.38    8.15   1
  -7   3   1  638.67   18.43   1
  -6   3   1  402.05   13.38   1
  -5   3   1  471.82   12.84   1
  -4   3   1 1355.48   18.87   1
  -3   3   1 2401.48   22.25   1
  -2   3   1 3724.63   25.21   1
  -1   3   1 9633.53  204.71   1
   0   3   1  905.90   10.93   1
   1   3   1 9192.82  201.87   1
   2   3   1 3733.93   25.12   1
   3   3   1 2305.15   21.81   1
   4   3   1 1332.62   18.70   1
   5   3   1  481.41   12.83   1
   6   3   1  435.20   14.05   1
   7   3   1  600.39   17.69   1
   8   3   1   65.70    8.44   1
   9   3   1   62.71    7.06   1
  10   3   1   75.58    6.57   1
  11   3   1   14.31    3.17   1
 -11   4   1   40.93    4.15   1
 -10   4   1   18.80    4.05   1
  -9   4   1  119.46    8.96   1
  -8   4   1  192.94   11.37   1
  -7   4   1  334.78   14.04   1
  -6   4   1   71.20    7.73   1
  -5   4   1   10.86    4.50   1
  -4   4   1 1106.54   18.67   1
  -3   4   1 1665.05   20.31   1
  -2   4   1 6576.08   39.20   1
  -1   4   1  459.63    9.58   1
   0   4   1   74.13    4.80   1
   1   4   1  387.74    9.14   1
   2   4   1 7097.50   39.95   1
   3   4   1 1626.53   19.96   1
   4   4   1 1180.43   18.97   1
   5   4   1   17.19    4.00   1
   6   4   1   84.91    7.51   1
   7   4   1  326.47   13.62   1
   8   4   1  218.24   11.84   1
   9   4   1  142.92    9.10   1
  10   4   1   20.28    4.53   1
  11   4   1   33.94    4.08   1
 -11   5   1    0.34    2.69   1
 -10   5   1   34.70    4.59   1
  -9   5   1   61.68    6.48   1
  -8   5   1  128.30    9.11   1
  -7   5   1  146.00   10.16   1
  -6   5   1   71.80    7.70   1
  -5   5   1  493.13   15.05   1
  -4   5   1   85.07    6.48   1
  -3   5   1 1778.30   23.26   1
  -2   5   1  152.02    6.98   1
  -1   5   1 2730.89   26.06   1
   0   5   1   61.61    4.87   1
   1   5   1 2621.91   25.27   1
   2   5   1  154.11    7.06   1
   3   5   1 1790.79   23.23   1
   4   5   1   70.35    5.99   1
   5   5   1  513.28   15.43   1
   6   5   1   66.12    7.38   1
   7   5   1  133.82   10.21   1
   8   5   1  106.76    8.89   1
   9   5   1   57.19    5.86   1
  10   5   1   35.72    4.67   1
  11   5   1    4.74    2.57   1
 -10   6   1   27.43    3.91   1
  -9   6   1    5.41    4.63   1
  -8   6   1   18.63    5.19   1
  -7   6   1   42.00    6.94   1
  -6   6   1  230.03   11.98   1
  -5   6   1  197.38   10.95   1
  -4   6   1  297.78   11.64   1
  -3   6   1  504.50   14.58   1
  -2   6   1  118.87    6.54   1
  -1   6   1   10.13    3.71   1
   0   6   1    1.56    4.30   1
   1   6   1   17.56    4.01   1
   2   6   1  123.16    6.86   1
   3   6   1  621.43   15.31   1
   4   6   1  297.40   11.61   1
   5   6   1  207.97   11.13   1
   6   6   1  192.97   11.67   1
   7   6   1   52.25    6.78   1
   8   6   1   17.85    4.55   1
   9   6   1   13.50    3.71   1
  10   6   1   36.43    4.15   1
 -10   7   1   14.33    3.23   1
  -9   7   1   40.05    4.99   1
  -8   7   1   45.54    5.90   1
  -7   7   1  187.18   11.03   1
  -6   7   1   17.48    6.00   1
  -5   7   1   24.18    6.18   1
  -4   7   1   68.19    7.23   1
  -3   7   1  102.53    8.53   1
  -2   7   1  857.85   19.24   1
  -1   7   1  227.08   10.19   1
   0   7   1 1133.31   23.47   1
   1   7   1  204.24    9.66   1
   2   7   1  803.71   18.71   1
   3   7   1  107.42    8.21   1
   4   7   1   64.58    7.20   1
   5   7   1   19.18    5.72   1
   6   7   1   33.63    6.43   1
   7   7   1  217.74   11.88   1
   8   7   1   45.33    5.84   1
   9   7   1   50.92    4.94   1
  10   7   1   21.46    3.46   1
  -9   8   1   44.96    4.47   1
  -8   8   1   47.37    5.67   1
  -7   8   1   30.66    6.14   1
  -6   8   1   12.04    5.35   1
  -5   8   1   75.79    8.79   1
  -4   8   1   12.64    5.27   1
  -3   8   1  155.26   10.45   1
  -2   8   1  282.66   13.37   1
  -1   8   1  343.59   13.64   1
   0   8   1  871.26   16.73   1
   1   8   1  350.15   13.19   1
   2   8   1  267.51   12.72   1
   3   8   1  156.55   10.72   1
   4   8   1    6.07    5.94   1
   5   8   1   63.65    8.31   1
   6   8   1    0.73    5.89   1
   7   8   1   24.60    5.52   1
   8   8   1   55.41    5.47   1
   9   8   1   47.66    4.56   1
  -8   9   1   28.96    4.59   1
  -7   9   1  100.56    7.34   1
  -6   9   1   40.16    6.41   1
  -5   9   1   62.85    6.95   1
  -4   9   1  116.56    9.53   1
  -3   9   1   62.73    7.75   1
  -2   9   1  602.51   19.62   1
  -1   9   1    9.65    5.32   1
   0   9   1  175.12   10.41   1
   1   9   1    6.44    6.98   1
   2   9   1  566.73   18.88   1
   3   9   1   61.09    8.82   1
   4   9   1   85.70    8.85   1
   5   9   1   62.83    7.77   1
   6   9   1   50.77    6.73   1
   7   9   1  117.04    7.76   1
   8   9   1   42.26    4.58   1
   9   9   1   16.92    3.68   1
  -8  10   1   50.82    4.18   1
  -7  10   1   26.15    4.22   1
  -6  10   1   10.73    3.51   1
  -5  10   1    7.66    4.78   1
  -4  10   1   10.88    6.00   1
  -3  10   1   42.35    6.36   1
  -2  10   1    8.40    5.09   1
  -1  10   1   16.41    5.38   1
   0  10   1  141.13   23.74   1
   1  10   1    5.75    6.88   1
   2  10   1    6.79    4.64   1
   3  10   1   27.08    6.84   1
   4  10   1    6.26    5.29   1
   5  10   1   20.42    5.31   1
   6  10   1    5.25    3.68   1
   7  10   1   34.44    3.88   1
   8  10   1   54.57    4.53   1
  -6  11   1    4.80    3.45   1
  -5  11   1   12.44    4.72   1
  -4  11   1   28.46    5.22   1
  -3  11   1   64.33    6.70   1
  -2  11   1   77.26    7.50   1
  -1  11   1   39.49    5.98   1
   0  11   1  240.54   15.21   1
   2  11   1   82.43    7.61   1
   3  11   1   44.86    6.74   1
   4  11   1   35.70    5.55   1
   5  11   1   19.73    4.43   1
   6  11   1    5.42    3.43   1
   7  11   1    7.97    3.12   1
  -5  12   1   23.29    3.61   1
  -4  12   1    0.36    2.86   1
  -3  12   1   29.96    5.03   1
  -2  12   1    6.98    4.27   1
  -1  12   1   13.04    3.46   1
   0  12   1   34.51    5.30   1
   3  12   1   31.51    4.72   1
   4  12   1    0.38    3.06   1
   5  12   1   14.09    3.89   1
  -3  13   1   14.68    3.78   1
  -2  13   1   86.46    5.28   1
  -1  13   1   96.15    5.57   1
   0  13   1    7.28    3.30   1
   4  13   1    7.30    2.97   1
   0   0   2 1161.96    6.52   1
   1   0   210002.70   99.03   1
   2   0   2 8512.00  117.48   1
   3   0   2  242.31    6.34   1
   4   0   2  508.83    7.78   1
   5   0   2  115.80    5.87   1
   6   0   2   13.99    4.56   1
   7   0   2    8.60    3.63   1
   8   0   2   21.73    6.72   1
   9   0   2  651.96   18.68   1
  10   0   2    9.39    3.19   1
  11   0   2   48.47    3.69   1
  12   0   2    0.39    3.19   1
 -11   1   2  110.54    6.64   1
 -10   1   2   93.70    7.60   1
  -9   1   2   95.61    9.29   1
  -8   1   2   46.88    7.87   1
  -7   1   2  264.90   12.23   1
  -6   1   2  140.65    8.50   1
  -5   1   2  713.46   14.95   1
  -4   1   2  227.75    7.61   1
  -3   1   2 2107.50   19.01   1
  -2   1   2   40.86    3.21   1
  -1   1   2 6927.96  126.82   1
   0   1   2 1315.71    8.15   1
   1   1   2 7106.25  126.89   1
   2   1   2   54.01    3.39   1
   3   1   2 1912.08   18.04   1
   4   1   2  231.58    7.71   1
   5   1   2  624.29   13.88   1
   6   1   2  136.06    8.24   1
   7   1   2  266.48   11.82   1
   8   1   2   59.10    7.28   1
   9   1   2  102.71    9.26   1
  10   1   2   87.71    7.59   1
  11   1   2  115.09    6.14   1
  12   1   2   19.39    3.74   1
 -11   2   2    8.29    3.01   1
 -10   2   2   53.38    6.32   1
  -9   2   2  143.17   10.38   1
  -8   2   2   65.94    8.01   1
  -7   2   2  122.14    8.98   1
  -6   2   2  924.24   19.40   1
  -5   2   2  522.07   13.20   1
  -4   2   2  250.52    8.26   1
  -3   2   2  349.86    8.46   1
  -2   2   2 4627.34   25.98   1
  -1   2   2 2437.35   16.51   1
   0   2   2    8.80    2.31   1
   1   2   2 2596.57   16.89   1
   2   2   2 4366.70   25.25   1
   3   2   2  340.42    8.31   1
   4   2   2  210.70    7.82   1
   5   2   2  548.67   13.30   1
   6   2   2  977.23   19.89   1
   7   2   2  128.58    9.00   1
   8   2   2   61.25    8.32   1
   9   2   2  143.96   10.05   1
  10   2   2   70.40    6.71   1
  11   2   2    2.36    3.37   1
 -11   3   2   15.18    3.68   1
 -10   3   2   57.65    5.77   1
  -9   3   2   22.09    5.35   1
  -8   3   2  543.89   18.49   1
  -7   3   2  216.94   11.34   1
  -6   3   2  287.45   11.73   1
  -5   3   2  753.70   16.26   1
  -4   3   2 1578.03   20.52   1
  -3   3   2  801.64   13.32   1
  -2   3   2   87.12    4.70   1
  -1   3   2 1921.02   16.88   1
   0   3   2  101.41    4.37   1
   1   3   2 1851.43   17.40   1
   2   3   2   78.47    4.97   1
   3   3   2  806.48   13.32   1
   4   3   2 1454.04   20.01   1
   5   3   2  784.23   16.47   1
   6   3   2  314.84   12.26   1
   7   3   2  199.16   10.77   1
   8   3   2  557.47   18.19   1
   9   3   2   24.89    5.94   1
  10   3   2   50.16    5.51   1
  11   3   2   14.34    3.25   1
 -11   4   2    3.20    3.09   1
 -10   4   2    5.30    3.60   1
  -9   4   2  185.49   10.36   1
  -8   4   2   56.86    7.04   1
  -7   4   2   12.77    5.42   1
  -6   4   2  533.48   16.19   1
  -5   4   2 1067.96   24.10   1
  -4   4   2 1307.98   20.18   1
  -3   4   2 1122.69   17.01   1
  -2   4   2  378.42    9.50   1
  -1   4   2 5673.47   33.10   1
   0   4   2 1986.69   19.94   1
   1   4   2 5648.27   34.10   1
   2   4   2  476.86   10.68   1
   3   4   2 1114.76   16.99   1
   4   4   2 1312.64   20.32   1
   5   4   2 1249.04   23.04   1
   6   4   2  501.60   15.78   1
   7   4   2   11.46    5.22   1
   8   4   2   49.26    7.05   1
   9   4   2  177.54   10.17   1
  10   4   2    3.65    4.05   1
  11   4   2    7.11    2.76   1
 -11   5   2   24.51    3.16   1
 -10   5   2   22.04    4.24   1
  -9   5   2   48.88    6.02   1
  -8   5   2  170.74   10.38   1
  -7   5   2  439.24   16.07   1
  -6   5   2   55.88    7.17   1
  -5   5   2   89.80    7.40   1
  -4   5   2  105.39    7.25   1
  -3   5   2  495.88   12.92   1
  -2   5   2 1339.35   19.61   1
  -1   5   2  226.90    7.88   1
   0   5   2  156.77    6.95   1
   1   5   2  217.62    7.84   1
   2   5   2 1317.50   20.00   1
   3   5   2  610.07   13.89   1
   4   5   2   96.38    7.13   1
   5   5   2   85.09    7.90   1
   6   5   2   51.09    6.99   1
   7   5   2  399.65   15.46   1
   8   5   2  174.58   10.11   1
   9   5   2   49.76    5.89   1
  10   5   2   23.08    4.06   1
  11   5   2   27.81    3.34   1
 -10   6   2   15.15    3.55   1
  -9   6   2   67.73    6.28   1
  -8   6   2   50.24    6.54   1
  -7   6   2  167.73   11.05   1
  -6   6   2   27.52    5.50   1
  -5   6   2  272.02   12.51   1
  -4   6   2  112.71    8.83   1
  -3   6   2  192.70    9.63   1
  -2   6   2  325.22   11.29   1
  -1   6   2 1140.38   18.97   1
   0   6   2  157.82    8.53   1
   1   6   2 1214.05   19.79   1
   2   6   2  322.92   11.52   1
   3   6   2  164.48    8.88   1
   4   6   2  140.54    8.65   1
   5   6   2  254.66   11.97   1
   6   6   2   31.41    6.40   1
   7   6   2  149.92   10.79   1
   8   6   2   53.93    6.83   1
   9   6   2   71.38    5.84   1
  10   6   2   18.42    3.34   1
 -10   7   2   61.42    4.96   1
  -9   7   2   17.68    4.15   1
  -8   7   2   96.12    7.29   1
  -7   7   2  138.67   10.49   1
  -6   7   2   70.61    8.00   1
  -5   7   2  206.54   11.87   1
  -4   7   2  329.22   14.03   1
  -3   7   2  117.40    8.77   1
  -2   7   2   67.86    6.88   1
  -1   7   2  259.82   10.87   1
   0   7   2  594.58   12.91   1
   1   7   2  249.79   10.70   1
   2   7   2   82.59    7.49   1
   3   7   2   97.37    8.83   1
   4   7   2  343.60   13.93   1
   5   7   2  220.04   11.96   1
   6   7   2   85.78    8.77   1
   7   7   2  123.11    9.45   1
   8   7   2   74.56    6.85   1
   9   7   2   24.24    4.05   1
  10   7   2   76.69    5.23   1
  -9   8   2    6.92    3.03   1
  -8   8   2   54.72    5.48   1
  -7   8   2   48.85    6.38   1
  -6   8   2  248.85   12.81   1
  -5   8   2  104.66    9.55   1
  -4   8   2    2.07    5.61   1
  -3   8   2    8.22    5.41   1
  -2   8   2  816.48   20.79   1
  -1   8   2   80.06    8.62   1
   0   8   2  150.19    8.17   1
   1   8   2   98.55    9.10   1
   2   8   2  796.74   20.89   1
   3   8   2    7.31    5.78   1
   4   8   2   18.55    5.64   1
   5   8   2  104.68    9.74   1
   6   8   2  235.76   12.72   1
   7   8   2   40.36    6.42   1
   8   8   2   43.26    6.12   1
   9   8   2    6.64    3.21   1
  -8   9   2   28.27    3.80   1
  -7   9   2    5.90    4.24   1
  -6   9   2   62.53    7.45   1
  -5   9   2   10.14    4.54   1
  -4   9   2   87.04    8.69   1
  -3   9   2  154.84   11.20   1
  -2   9   2  261.07   13.51   1
  -1   9   2  137.66   10.53   1
   0   9   2  642.53   17.47   1
   1   9   2  122.51   10.57   1
   2   9   2  239.32   13.88   1
   3   9   2  167.87   11.93   1
   4   9   2   56.28    7.87   1
   5   9   2    0.67    5.29   1
   6   9   2   63.05    7.31   1
   7   9   2    2.80    4.57   1
   8   9   2   25.81    3.98   1
   9   9   2    5.96    3.40   1
  -7  10   2   11.70    3.51   1
  -6  10   2   23.96    5.15   1
  -5  10   2   32.79    6.16   1
  -4  10   2    5.83    5.70   1
  -3  10   2   77.24    8.69   1
  -2  10   2   87.86    9.27   1
  -1  10   2    0.70    5.65   1
   0  10   2   30.81    8.31   1
   1  10   2    0.66    5.33   1
   2  10   2   87.27    9.34   1
   3  10   2   70.78    8.28   1
   4  10   2   14.94    5.17   1
   5  10   2   39.68    6.09   1
   6  10   2   18.28    5.13   1
   7  10   2    7.47    3.79   1
   8  10   2   18.90    3.72   1
  -6  11   2    0.40    3.22   1
  -5  11   2   23.11    4.33   1
  -4  11   2   25.93    5.22   1
  -3  11   2  113.86    8.39   1
  -2  11   2   42.64    6.15   1
  -1  11   2  166.39   10.46   1
   0  11   2   19.25    4.34   1
   2  11   2   26.38    6.16   1
   3  11   2   88.75    7.76   1
   4  11   2   21.52    5.27   1
   5  11   2   21.99    4.66   1
   6  11   2    5.34    3.14   1
   7  11   2   31.88    4.12   1
  -5  12   2   87.78    5.80   1
  -4  12   2   25.56    3.92   1
  -3  12   2   14.22    5.02   1
  -2  12   2   96.47    6.74   1
  -1  12   2    7.73    3.77   1
   0  12   2    0.52    4.19   1
   4  12   2   26.45    4.00   1
   5  12   2   91.72    5.46   1
  -3  13   2   66.82    4.87   1
  -2  13   2    5.32    2.69   1
  -1  13   2    2.27    3.31   1
   0  13   2  233.43    8.64   1
   1   0   330098.10  380.80   1
   2   0   310949.40  204.13   1
   3   0   3  705.68    7.94   1
   4   0   3   80.24    3.53   1
   5   0   3  500.92   10.12   1
   6   0   3   59.06    4.94   1
   7   0   3  273.21    8.56   1
   8   0   3  716.86   15.02   1
   9   0   3   19.48    4.04   1
  10   0   3    3.96    3.12   1
  11   0   3   11.59    2.78   1
 -11   1   3   45.78    4.65   1
 -10   1   3  244.74   10.49   1
  -9   1   3  176.93   10.71   1
  -8   1   3  141.52   10.55   1
  -7   1   3  326.69   13.99   1
  -6   1   3   20.56    5.11   1
  -5   1   3   65.94    5.39   1
  -4   1   3 2461.84   24.45   1
  -3   1   3  292.96    7.66   1
  -2   1   3 2381.62   17.91   1
  -1   1   3 1311.11   11.22   1
   0   1   3   88.43    3.06   1
   1   1   3 1230.30   10.75   1
   2   1   3 2321.31   17.58   1
   3   1   3  320.02    7.94   1
   4   1   3 2311.46   23.64   1
   5   1   3   61.11    5.58   1
   6   1   3   20.34    4.83   1
   7   1   3  316.43   13.65   1
   8   1   3  148.90   10.43   1
   9   1   3  183.97   11.38   1
  10   1   3  228.63   10.30   1
  11   1   3   34.66    4.19   1
 -11   2   3    1.82    3.08   1
 -10   2   3   58.42    6.08   1
  -9   2   3   28.35    6.03   1
  -8   2   3  546.65   18.17   1
  -7   2   3   48.07    7.34   1
  -6   2   3  224.99   10.24   1
  -5   2   3  507.33   13.23   1
  -4   2   3 1534.21   19.80   1
  -3   2   3  286.24    7.65   1
  -2   2   3 1185.89   13.48   1
  -1   2   3 4351.63   23.54   1
   0   2   3 8829.77  176.99   1
   1   2   3 4317.16   23.00   1
   2   2   3 1255.25   13.97   1
   3   2   3  256.07    7.46   1
   4   2   3 1556.27   20.05   1
   5   2   3  484.71   12.88   1
   6   2   3  211.62   10.23   1
   7   2   3   44.52    6.84   1
   8   2   3  523.76   17.62   1
   9   2   3   17.18    4.93   1
  10   2   3   55.29    5.69   1
  11   2   3    3.06    2.51   1
 -11   3   3   14.84    3.22   1
 -10   3   3   79.68    6.52   1
  -9   3   3   73.87    7.91   1
  -8   3   3  151.23   10.45   1
  -7   3   3  751.22   20.47   1
  -6   3   3  572.96   16.77   1
  -5   3   3  517.93   13.96   1
  -4   3   3  172.59    7.39   1
  -3   3   3  488.20   10.70   1
  -2   3   3   31.50    3.27   1
  -1   3   3 3260.73   23.71   1
   0   3   3  339.20    7.39   1
   1   3   3 3122.28   23.28   1
   2   3   3   46.98    3.86   1
   3   3   3  415.64   10.17   1
   4   3   3  183.71    7.66   1
   5   3   3  518.61   13.62   1
   6   3   3  578.89   16.19   1
   7   3   3  749.47   19.99   1
   8   3   3  170.11   10.18   1
   9   3   3   74.62    7.25   1
  10   3   3   80.17    6.62   1
  11   3   3   14.73    3.35   1
 -11   4   3   30.32    4.14   1
 -10   4   3    5.17    3.69   1
  -9   4   3   37.49    6.09   1
  -8   4   3  438.70   16.71   1
  -7   4   3  163.37   10.44   1
  -6   4   3   13.03    4.52   1
  -5   4   3 1229.95   22.42   1
  -4   4   3 1625.96   23.05   1
  -3   4   3  163.88    7.26   1
  -2   4   3 2572.64   24.87   1
  -1   4   3  186.96    6.56   1
   0   4   3  633.22   12.01   1
   1   4   3  230.40    7.43   1
   2   4   3 2633.98   25.50   1
   3   4   3  182.72    7.42   1
   4   4   3 1595.59   22.84   1
   5   4   3 1180.52   21.73   1
   6   4   3   16.82    5.55   1
   7   4   3  163.18   10.69   1
   8   4   3  442.33   16.23   1
   9   4   3   29.68    6.06   1
  10   4   3    0.33    4.04   1
  11   4   3   38.49    4.25   1
 -10   5   3   31.40    4.01   1
  -9   5   3    6.46    4.15   1
  -8   5   3  198.28   11.53   1
  -7   5   3  607.87   19.77   1
  -6   5   3   62.00    8.35   1
  -5   5   3  347.24   13.35   1
  -4   5   3  750.95   16.99   1
  -3   5   3    6.10    3.79   1
  -2   5   3  274.35    9.73   1
  -1   5   3 1041.58   16.40   1
   0   5   3  854.29   14.30   1
   1   5   3 1081.00   16.61   1
   2   5   3  271.09   10.17   1
   3   5   3    2.97    4.23   1
   4   5   3  769.15   17.10   1
   5   5   3  381.91   13.69   1
   6   5   3   57.78    6.85   1
   7   5   3  616.30   19.50   1
   8   5   3  159.63   10.55   1
   9   5   3   14.85    4.19   1
  10   5   3   38.04    4.07   1
  11   5   3    5.29    2.89   1
 -10   6   3   24.32    3.80   1
  -9   6   3   15.67    3.67   1
  -8   6   3   55.24    6.95   1
  -7   6   3  174.76   11.39   1
  -6   6   3  281.55   13.28   1
  -5   6   3  117.17    9.25   1
  -4   6   3   39.01    6.21   1
  -3   6   3   73.79    6.99   1
  -2   6   3  907.87   18.31   1
  -1   6   3  641.15   14.84   1
   0   6   3  501.08   12.94   1
   1   6   3  697.59   15.46   1
   2   6   3  996.37   20.24   1
   3   6   3   86.56    8.02   1
   4   6   3   31.74    5.90   1
   5   6   3  148.07    9.53   1
   6   6   3  276.99   12.64   1
   7   6   3  176.69   10.69   1
   8   6   3   52.10    6.77   1
   9   6   3    4.88    4.38   1
  10   6   3   23.65    3.86   1
 -10   7   3    1.70    2.87   1
  -9   7   3   55.80    5.09   1
  -8   7   3    5.59    4.19   1
  -7   7   3  112.71    8.70   1
  -6   7   3  111.43    9.66   1
  -5   7   3   60.09    8.30   1
  -4   7   3   96.87    9.34   1
  -3   7   3 1092.78   24.01   1
  -2   7   3   39.26    5.82   1
  -1   7   3  859.41   18.79   1
   0   7   3    3.18    3.76   1
   1   7   3  833.06   18.91   1
   2   7   3   41.80    6.72   1
   3   7   3  996.98   23.04   1
   4   7   3   88.73    8.76   1
   5   7   3   68.99    8.58   1
   6   7   3  105.76    9.79   1
   7   7   3   94.44    8.35   1
   8   7   3    9.72    4.38   1
   9   7   3   50.89    4.89   1
  10   7   3    2.40    3.16   1
  -9   8   3   92.47    5.67   1
  -8   8   3   64.03    5.60   1
  -7   8   3   37.71    5.72   1
  -6   8   3  108.55    8.96   1
  -5   8   3   36.34    6.84   1
  -4   8   3  238.10   12.65   1
  -3   8   3  333.39   14.75   1
  -2   8   3   71.87    9.37   1
  -1   8   3  551.32   16.90   1
   0   8   3  886.02   17.50   1
   1   8   3  604.44   18.16   1
   2   8   3   68.99    9.37   1
   3   8   3  307.08   14.93   1
   4   8   3  194.34   12.16   1
   5   8   3   54.34    7.22   1
   6   8   3  123.32    9.72   1
   7   8   3   35.21    5.67   1
   8   8   3   66.21    5.72   1
   9   8   3   91.93    5.95   1
  -8   9   3   63.97    4.94   1
  -7   9   3   18.94    4.79   1
  -6   9   3   78.68    7.13   1
  -5   9   3    0.70    5.58   1
  -4   9   3    2.14    6.10   1
  -3   9   3  310.26   14.75   1
  -2   9   3  632.84   19.81   1
  -1   9   3  205.68   12.27   1
   0   9   3   31.76    5.85   1
   1   9   3  183.82   12.32   1
   2   9   3  593.34   19.99   1
   3   9   3  296.52   15.11   1
   4   9   3    1.06    6.02   1
   5   9   3    3.98    5.36   1
   6   9   3   64.32    7.54   1
   7   9   3   20.44    4.80   1
   8   9   3   68.46    5.24   1
   9   9   3   15.21    3.15   1
  -7  10   3   16.43    3.95   1
  -6  10   3   61.52    5.92   1
  -5  10   3    4.99    4.45   1
  -4  10   3    0.73    5.84   1
  -3  10   3  137.54   10.13   1
  -2  10   3   42.41    6.90   1
  -1  10   3  269.89   13.77   1
   0  10   3   20.99    9.93   1
   1  10   3  236.14   12.86   1
   2  10   3   18.73    7.16   1
   3  10   3  106.72   10.45   1
   4  10   3    0.70    5.61   1
   5  10   3    3.72    4.23   1
   6  10   3   58.36    5.57   1
   7  10   3   19.76    3.52   1
   8  10   3   13.59    3.33   1
  -6  11   3   13.73    3.90   1
  -5  11   3    0.43    3.41   1
  -4  11   3   66.50    6.55   1
  -3  11   3    9.29    3.96   1
  -2  11   3   13.66    4.34   1
  -1  11   3  135.30    9.30   1
   0  11   3  227.40   12.27   1
   2  11   3    0.60    4.79   1
   3  11   3    2.11    4.83   1
   4  11   3   56.86    6.38   1
   5  11   3    3.37    3.50   1
   6  11   3   20.13    3.73   1
   7  11   3   14.19    3.45   1
  -5  12   3   12.97    3.40   1
  -4  12   3   11.05    3.97   1
  -3  12   3   39.00    5.18   1
  -2  12   3    1.29    3.91   1
  -1  12   3   23.64    5.14   1
   0  12   3   44.92    5.73   1
   4  12   3   15.96    4.21   1
   5  12   3   10.12    3.33   1
  -3  13   3   21.93    3.96   1
  -2  13   3   47.18    4.33   1
  -1  13   3   32.25    3.99   1
   0  13   3   21.83    3.60   1
   0   0   415181.50  215.08   1
   1   0   4 3186.83   11.99   1
   2   0   4 1098.63   22.21   1
   3   0   4 3716.98  101.44   1
   4   0   4 3084.78   54.83   1
   5   0   4 1152.56   24.43   1
   6   0   4    3.83    3.35   1
   7   0   4    5.09    2.93   1
   8   0   4   34.11    6.49   1
   9   0   4    8.22    4.09   1
  10   0   4   39.84    3.98   1
  11   0   4    0.35    1.96   1
 -11   1   4   24.01    4.00   1
 -10   1   4  200.80   10.49   1
  -9   1   4  342.99   14.61   1
  -8   1   4  598.79   19.49   1
  -7   1   4  261.26   12.72   1
  -6   1   4  342.52   12.90   1
  -5   1   4   53.78    5.64   1
  -4   1   4  961.19   15.88   1
  -3   1   4  678.71   11.72   1
  -2   1   4  222.92    5.83   1
  -1   1   4  918.59   10.53   1
   0   1   4 1801.01   13.75   1
   1   1   4  867.49    9.98   1
   2   1   4  163.11    5.46   1
   3   1   4  628.12   11.96   1
   4   1   4  973.76   15.86   1
   5   1   4   59.50    4.96   1
   6   1   4  333.71   12.57   1
   7   1   4  255.99   11.96   1
   8   1   4  624.67   18.78   1
   9   1   4  323.52   14.03   1
  10   1   4  226.10   10.60   1
  11   1   4   30.85    3.58   1
 -11   2   4   23.42    3.97   1
 -10   2   4   69.24    5.93   1
  -9   2   4   48.14    7.45   1
  -8   2   4  161.71   11.11   1
  -7   2   4  311.53   13.42   1
  -6   2   4   68.55    7.06   1
  -5   2   4   29.54    5.25   1
  -4   2   4 1447.42   19.84   1
  -3   2   4  184.06    6.62   1
  -2   2   4 3730.99   25.14   1
  -1   2   4  877.17   11.23   1
   0   2   4  548.85    8.74   1
   1   2   4  902.62   11.24   1
   2   2   4 3675.23   25.29   1
   3   2   4  152.54    6.28   1
   4   2   4 1378.36   19.49   1
   5   2   4   25.89    4.95   1
   6   2   4   71.40    6.68   1
   7   2   4  357.64   14.06   1
   8   2   4  161.71   10.89   1
   9   2   4   56.97    7.45   1
  10   2   4   70.61    6.68   1
  11   2   4   14.30    3.76   1
 -11   3   4   32.56    3.96   1
 -10   3   4    7.62    4.30   1
  -9   3   4  233.80   11.84   1
  -8   3   4  164.78   10.45   1
  -7   3   4  649.53   18.81   1
  -6   3   4   12.10    4.66   1
  -5   3   4  196.08    9.24   1
  -4   3   4  198.34    8.02   1
  -3   3   4  134.96    6.19   1
  -2   3   4 1538.00   17.46   1
  -1   3   4  499.82    9.80   1
   0   3   4   13.79    2.71   1
   1   3   4  484.23    9.55   1
   2   3   4 1527.76   17.57   1
   3   3   4  121.23    6.22   1
   4   3   4  197.61    8.42   1
   5   3   4  173.49    8.56   1
   6   3   4   10.36    5.48   1
   7   3   4  616.65   18.61   1
   8   3   4  135.24    9.91   1
   9   3   4  247.16   11.79   1
  10   3   4   13.70    4.00   1
  11   3   4   28.06    3.71   1
 -11   4   4   26.55    3.65   1
 -10   4   4   39.93    4.92   1
  -9   4   4    6.55    4.60   1
  -8   4   4   37.04    7.02   1
  -7   4   4  835.36   22.88   1
  -6   4   4  213.90   10.92   1
  -5   4   4  584.52   15.85   1
  -4   4   4  225.99   10.32   1
  -3   4   4 1519.58   20.60   1
  -2   4   4  469.41   11.09   1
  -1   4   4  193.01    6.91   1
   0   4   4 1629.63   18.45   1
   1   4   4  256.97    7.36   1
   2   4   4  483.53   11.50   1
   3   4   4 1646.98   21.84   1
   4   4   4  256.90   10.94   1
   5   4   4  534.88   15.29   1
   6   4   4  184.59   10.54   1
   7   4   4  825.93   23.02   1
   8   4   4   43.96    6.50   1
   9   4   4    6.89    3.90   1
  10   4   4   46.16    5.08   1
  11   4   4   19.33    3.60   1
 -10   5   4   85.81    5.73   1
  -9   5   4   20.79    4.17   1
  -8   5   4   28.10    6.45   1
  -7   5   4    9.94    5.75   1
  -6   5   4  794.50   20.92   1
  -5   5   4  819.64   20.02   1
  -4   5   4   25.93    5.29   1
  -3   5   4  344.82   13.25   1
  -2   5   4 1699.40   23.23   1
  -1   5   4 1050.36   17.17   1
   0   5   4  601.03   12.75   1
   1   5   4 1028.43   16.98   1
   2   5   4 1570.17   22.86   1
   3   5   4  330.24   13.30   1
   4   5   4   36.28    5.67   1
   5   5   4  854.39   20.07   1
   6   5   4  740.78   20.34   1
   7   5   4   15.58    5.25   1
   8   5   4   18.45    5.50   1
   9   5   4   15.13    4.41   1
  10   5   4   81.13    5.93   1
  11   5   4    9.79    3.56   1
 -10   6   4   87.73    5.67   1
  -9   6   4   41.07    4.97   1
  -8   6   4   57.28    7.34   1
  -7   6   4    1.56    5.61   1
  -6   6   4   69.76    8.06   1
  -5   6   4  131.29    9.63   1
  -4   6   4  545.63   16.52   1
  -3   6   4  354.42   13.02   1
  -2   6   4  314.80   11.35   1
  -1   6   4   31.40    5.41   1
   0   6   4   66.58    5.93   1
   1   6   4   45.87    5.59   1
   2   6   4  322.38   12.12   1
   3   6   4  362.19   13.23   1
   4   6   4  540.22   16.37   1
   5   6   4  131.75    9.29   1
   6   6   4   66.42    7.68   1
   7   6   4    6.97    4.78   1
   8   6   4   64.65    6.95   1
   9   6   4   41.23    5.16   1
  10   6   4  107.75    6.20   1
  -9   7   4  121.69    6.80   1
  -8   7   4  107.32    7.84   1
  -7   7   4    2.90    4.89   1
  -6   7   4   53.05    7.14   1
  -5   7   4  281.42   13.57   1
  -4   7   4  160.90   10.88   1
  -3   7   4   93.30    8.82   1
  -2   7   4  282.92   11.96   1
  -1   7   4   22.70    5.94   1
   0   7   4  104.89    6.27   1
   1   7   4   39.55    6.66   1
   2   7   4  289.36   12.42   1
   3   7   4  102.02    8.74   1
   4   7   4  157.44    9.86   1
   5   7   4  286.39   14.26   1
   6   7   4   28.06    7.20   1
   7   7   4    7.59    4.74   1
   8   7   4  116.75    7.69   1
   9   7   4  114.45    6.65   1
  10   7   4   48.64    4.40   1
  -9   8   4   15.51    3.55   1
  -8   8   4    9.34    3.74   1
  -7   8   4  109.75    8.21   1
  -6   8   4   40.47    7.51   1
  -5   8   4  130.95   10.35   1
  -4   8   4   90.30    8.82   1
  -3   8   4  516.27   18.23   1
  -2   8   4   93.04    8.16   1
  -1   8   4  191.75   10.53   1
   0   8   4   60.06    5.58   1
   1   8   4  169.77   10.82   1
   2   8   4   95.16    9.07   1
   3   8   4  516.32   18.04   1
   4   8   4   86.13    9.44   1
   5   8   4  141.62   10.70   1
   6   8   4   62.73    7.43   1
   7   8   4  103.92    7.74   1
   8   8   4   18.65    3.90   1
   9   8   4   25.97    3.69   1
  -8   9   4    8.02    3.06   1
  -7   9   4   25.32    4.84   1
  -6   9   4   99.76    8.43   1
  -5   9   4  121.26    9.33   1
  -4   9   4   84.25    8.72   1
  -3   9   4  241.58   12.99   1
  -2   9   4   77.74    7.73   1
  -1   9   4  882.74   23.09   1
   0   9   4   40.01    9.12   1
   1   9   4  885.87   23.34   1
   2   9   4   71.13    8.14   1
   3   9   4  212.67   12.95   1
   4   9   4   79.68    9.15   1
   5   9   4  114.06    9.47   1
   6   9   4  100.66    7.93   1
   7   9   4   14.86    4.28   1
   8   9   4    6.57    3.18   1
  -7  10   4   72.22    5.32   1
  -6  10   4    5.08    3.78   1
  -5  10   4   26.69    4.99   1
  -4  10   4   36.38    6.59   1
  -3  10   4   36.56    6.88   1
  -2  10   4   49.51    7.86   1
  -1  10   4    2.01    5.59   1
   0  10   4  485.65   20.98   1
   1  10   4    2.68    6.39   1
   2  10   4   48.64    7.13   1
   3  10   4   65.78    6.97   1
   4  10   4   33.37    6.22   1
   5  10   4   33.88    5.62   1
   6  10   4    4.83    4.06   1
   7  10   4   72.22    5.44   1
   8  10   4   74.22    5.00   1
  -6  11   4   91.00    5.52   1
  -5  11   4    2.32    3.65   1
  -4  11   4    7.70    4.43   1
  -3  11   4   39.04    5.84   1
  -2  11   4  153.69    8.96   1
  -1  11   4   13.35    4.62   1
   0  11   4   16.44    3.43   1
   1  11   4    0.71    5.67   1
   2  11   4  136.50    9.19   1
   3  11   4   23.21    5.86   1
   4  11   4    1.06    4.72   1
   5  11   4    2.36    3.56   1
   6  11   4   87.44    5.90   1
  -5  12   4    2.33    3.06   1
  -4  12   4   35.29    4.31   1
  -3  12   4    9.21    4.18   1
  -2  12   4   21.61    3.53   1
  -1  12   4   65.78    5.77   1
   0  12   4   46.04    5.86   1
   3  12   4   16.61    3.46   1
   4  12   4   27.64    4.31   1
   5  12   4    6.18    3.18   1
  -2  13   4    9.57    2.77   1
  -1  13   4   85.17    5.28   1
   0  13   4    3.70    2.53   1
   1   0   5   99.87    3.04   1
   2   0   5  418.68    5.91   1
   3   0   5 2497.03   21.18   1
   4   0   5  130.87    4.54   1
   5   0   5   11.13    2.83   1
   6   0   5   80.11    5.56   1
   7   0   5  109.58   13.41   1
   8   0   5   55.06    6.06   1
   9   0   5    6.98    3.24   1
  10   0   5   93.03    9.27   1
  11   0   5  112.90    5.32   1
 -11   1   5   22.16    3.47   1
 -10   1   5   37.26    5.87   1
  -9   1   5  125.54    9.37   1
  -8   1   5   27.94    6.54   1
  -7   1   5   52.16    6.34   1
  -6   1   5  103.92    7.50   1
  -5   1   5  201.45    8.97   1
  -4   1   5  301.01    9.40   1
  -3   1   5 2718.64   24.45   1
  -2   1   5 1418.27   15.70   1
  -1   1   5  781.25   10.75   1
   0   1   5  888.82   10.88   1
   1   1   5  835.47   10.94   1
   2   1   5 1252.09   14.78   1
   3   1   5 2598.03   24.03   1
   4   1   5  249.82    8.72   1
   5   1   5  252.42    9.94   1
   6   1   5  115.17    7.82   1
   7   1   5   44.82    6.16   1
   8   1   5   13.69    6.74   1
   9   1   5  165.80   10.36   1
  10   1   5   46.30    5.80   1
  11   1   5   26.55    3.79   1
 -11   2   5   27.75    3.89   1
 -10   2   5   30.74    4.75   1
  -9   2   5   68.26    7.78   1
  -8   2   5  281.45   13.97   1
  -7   2   5  761.75   20.61   1
  -6   2   5  676.94   18.06   1
  -5   2   5  222.97    9.62   1
  -4   2   5  626.47   13.74   1
  -3   2   5   13.66    3.54   1
  -2   2   5   97.73    5.09   1
  -1   2   5 2414.25   20.06   1
   0   2   5  242.61    6.63   1
   1   2   5 2439.42   19.81   1
   2   2   5  108.33    5.33   1
   3   2   5   24.55    3.95   1
   4   2   5  723.05   14.71   1
   5   2   5  239.78   10.00   1
   6   2   5  698.71   17.94   1
   7   2   5  701.28   19.57   1
   8   2   5  257.49   12.90   1
   9   2   5   64.49    7.37   1
  10   2   5   24.16    5.04   1
  11   2   5   30.25    3.72   1
 -11   3   5   12.52    3.25   1
 -10   3   5   14.88    3.84   1
  -9   3   5   13.24    3.68   1
  -8   3   5   70.17    7.18   1
  -7   3   5  505.30   17.32   1
  -6   3   5  604.35   17.42   1
  -5   3   5  251.46   11.45   1
  -4   3   5   50.00    5.07   1
  -3   3   5  107.03    6.00   1
  -2   3   5 2746.62   24.50   1
  -1   3   5  625.77   11.44   1
   0   3   5  218.25    7.10   1
   1   3   5  588.34   10.87   1
   2   3   5 2529.28   23.77   1
   3   3   5  107.09    6.10   1
   4   3   5   39.64    5.09   1
   5   3   5  233.48   11.35   1
   6   3   5  616.84   17.48   1
   7   3   5  494.98   16.96   1
   8   3   5   42.62    6.28   1
   9   3   5   14.34    4.95   1
  10   3   5    8.47    3.85   1
  11   3   5   12.18    3.31   1
 -11   4   5   56.89    4.43   1
 -10   4   5   32.12    4.55   1
  -9   4   5    0.60    4.83   1
  -8   4   5  106.80    8.93   1
  -7   4   5  457.22   16.56   1
  -6   4   5  751.24   20.21   1
  -5   4   5  154.57    9.13   1
  -4   4   5  117.17    7.34   1
  -3   4   5  211.97    8.57   1
  -2   4   5  295.65    9.36   1
  -1   4   5   80.84    5.88   1
   0   4   5  619.56   11.72   1
   1   4   5   74.77    7.27   1
   2   4   5  323.45    9.86   1
   3   4   5  182.41    7.92   1
   4   4   5  135.35    8.11   1
   5   4   5  141.77    8.31   1
   6   4   5  828.66   21.10   1
   7   4   5  501.58   17.55   1
   8   4   5   90.38    8.36   1
   9   4   5    9.54    4.17   1
  10   4   5   25.02    4.34   1
  11   4   5   53.73    4.29   1
 -10   5   5   82.57    5.46   1
  -9   5   5   43.65    5.24   1
  -8   5   5   39.67    6.67   1
  -7   5   5   84.77    8.54   1
  -6   5   5  253.57   13.03   1
  -5   5   5  286.99   12.76   1
  -4   5   5  598.97   16.35   1
  -3   5   5  546.64   14.70   1
  -2   5   5   49.48    5.49   1
  -1   5   5  359.24   10.76   1
   0   5   5  564.13   12.89   1
   1   5   5  355.55   11.00   1
   2   5   5   53.31    5.91   1
   3   5   5  560.30   14.61   1
   4   5   5  628.27   17.64   1
   5   5   5  236.16   11.93   1
   6   5   5  229.08   12.11   1
   7   5   5   92.84    7.98   1
   8   5   5   42.07    6.52   1
   9   5   5   36.32    5.62   1
  10   5   5   78.15    5.23   1
 -10   6   5   16.90    3.97   1
  -9   6   5   31.17    4.17   1
  -8   6   5   24.88    5.61   1
  -7   6   5  130.49   10.33   1
  -6   6   5  552.66   18.15   1
  -5   6   5   89.30    7.91   1
  -4   6   5  290.35   12.76   1
  -3   6   5  437.67   14.47   1
  -2   6   5  113.27    8.12   1
  -1   6   5  204.14    9.09   1
   0   6   5  136.65    7.87   1
   1   6   5  226.89    9.31   1
   2   6   5  119.05    8.00   1
   3   6   5  490.27   15.37   1
   4   6   5  276.73   12.43   1
   5   6   5   53.43    8.01   1
   6   6   5  528.97   17.78   1
   7   6   5  153.65   10.24   1
   8   6   5   31.80    5.49   1
   9   6   5   40.15    4.61   1
  10   6   5   21.89    3.56   1
  -9   7   5   11.95    3.59   1
  -8   7   5   88.94    7.14   1
  -7   7   5   33.88    5.53   1
  -6   7   5  111.53    9.35   1
  -5   7   5  254.61   13.62   1
  -4   7   5   70.16    7.91   1
  -3   7   5  258.94   12.88   1
  -2   7   5  413.30   14.32   1
  -1   7   5  153.31    9.31   1
   0   7   5  878.72   16.21   1
   1   7   5  173.42   10.11   1
   2   7   5  372.99   14.88   1
   3   7   5  254.89   13.38   1
   4   7   5   64.60    8.75   1
   5   7   5  262.96   13.57   1
   6   7   5  121.22   10.04   1
   7   7   5   30.41    5.64   1
   8   7   5   89.15    6.93   1
   9   7   5   17.33    3.80   1
  10   7   5   63.44    4.64   1
  -9   8   5   16.64    3.50   1
  -8   8   5   49.26    5.28   1
  -7   8   5   20.67    4.63   1
  -6   8   5  162.51   10.54   1
  -5   8   5  122.87    9.96   1
  -4   8   5  569.24   19.60   1
  -3   8   5   88.45    9.07   1
  -2   8   5    0.59    4.68   1
  -1   8   5  444.65   15.98   1
   0   8   5  185.79   23.84   1
   1   8   5  420.45   15.59   1
   2   8   5    0.50    5.34   1
   3   8   5   87.65    9.85   1
   4   8   5  563.44   19.42   1
   5   8   5   97.99    9.06   1
   6   8   5  158.80   10.15   1
   7   8   5   13.35    4.58   1
   8   8   5   48.26    4.91   1
   9   8   5   24.29    3.47   1
  -8   9   5   30.97    4.10   1
  -7   9   5   65.68    6.34   1
  -6   9   5   18.66    4.75   1
  -5   9   5   57.13    7.51   1
  -4   9   5  136.43   11.19   1
  -3   9   5   23.43    6.69   1
  -2   9   5  287.56   13.70   1
  -1   9   5   31.67    7.44   1
   0   9   5   92.88    7.83   1
   1   9   5   72.50    8.92   1
   2   9   5  278.52   13.79   1
   3   9   5   18.78    7.18   1
   4   9   5  138.92   10.82   1
   5   9   5   53.32    6.63   1
   6   9   5   19.56    5.31   1
   7   9   5   84.94    6.36   1
   8   9   5   36.13    4.09   1
  -7  10   5   38.99    4.01   1
  -6  10   5   45.26    5.15   1
  -5  10   5    1.50    3.97   1
  -4  10   5    4.80    3.97   1
  -3  10   5   86.55    8.28   1
  -2  10   5   32.11    6.96   1
  -1  10   5   41.25    6.76   1
   0  10   5   25.69    9.81   1
   1  10   5   32.69    6.16   1
   2  10   5   23.14    6.84   1
   3  10   5   95.01    8.84   1
   4  10   5    0.65    5.19   1
   5  10   5    4.17    4.44   1
   6  10   5   41.33    5.12   1
   7  10   5   36.08    4.19   1
  -6  11   5   11.64    3.13   1
  -5  11   5   75.81    5.72   1
  -4  11   5   32.22    4.94   1
  -3  11   5   12.43    4.79   1
  -2  11   5    4.23    3.87   1
  -1  11   5   70.19    7.13   1
   0  11   5  641.60   18.26   1
   2  11   5    2.11    5.04   1
   3  11   5    9.66    5.20   1
   4  11   5   37.02    5.10   1
   5  11   5   61.13    5.51   1
   6  11   5   10.52    3.55   1
  -4  12   5   30.00    3.88   1
  -3  12   5   50.09    5.15   1
  -2  12   5   17.78    3.89   1
  -1  12   5   20.32    4.42   1
   0  12   5   50.17    5.28   1
   3  12   5   47.94    4.69   1
   4  12   5   23.93    3.98   1
   5  12   5    6.71    3.14   1
  -1  13   5   19.39    3.23   1
   0  13   5    2.34    2.73   1
   0   0   6 1648.80   15.83   1
   1   0   6   22.39    2.11   1
   2   0   6 1096.47   10.14   1
   3   0   6 1631.83   13.69   1
   4   0   6  782.41   10.69   1
   5   0   6  144.96    4.81   1
   6   0   6  539.38   11.31   1
   7   0   6  165.38    7.33   1
   8   0   6  176.61    7.97   1
   9   0   6  176.71    7.84   1
  10   0   6    9.62    3.53   1
  11   0   6    5.84    2.33   1
 -11   1   6   74.08    5.19   1
 -10   1   6    4.96    4.28   1
  -9   1   6   24.12    6.29   1
  -8   1   6  185.66   11.39   1
  -7   1   6   10.17    6.02   1
  -6   1   6  116.52    8.04   1
  -5   1   6  213.02    9.59   1
  -4   1   6   16.16    3.90   1
  -3   1   6 2455.09   24.39   1
  -2   1   6  265.36    7.54   1
  -1   1   6 4373.54   27.79   1
   0   1   6   71.90    4.67   1
   1   1   6 4405.13   27.53   1
   2   1   6  262.42    7.28   1
   3   1   6 2314.27   23.79   1
   4   1   6   13.08    4.08   1
   5   1   6  213.17    9.44   1
   6   1   6   89.34    7.89   1
   7   1   6    0.60    4.80   1
   8   1   6  165.94   10.75   1
   9   1   6   18.60    5.66   1
  10   1   6   17.14    4.22   1
  11   1   6   81.14    5.05   1
 -11   2   6   16.34    3.27   1
 -10   2   6   33.33    5.25   1
  -9   2   6  203.24   11.32   1
  -8   2   6  140.74   10.90   1
  -7   2   6  357.11   14.90   1
  -6   2   6  436.95   14.93   1
  -5   2   6   81.89    6.52   1
  -4   2   6  290.26   10.03   1
  -3   2   6 1957.61   22.54   1
  -2   2   6  332.39    8.76   1
  -1   2   6   43.21    3.76   1
   0   2   6  866.02   12.50   1
   1   2   6   33.97    3.37   1
   2   2   6  268.43    7.98   1
   3   2   6 1948.57   22.58   1
   4   2   6  313.01   10.36   1
   5   2   6   96.54    7.18   1
   6   2   6  474.94   15.49   1
   7   2   6  343.93   14.38   1
   8   2   6  131.78    9.56   1
   9   2   6  222.11   11.26   1
  10   2   6   41.81    5.05   1
  11   2   6   11.95    3.31   1
 -11   3   6   63.08    4.71   1
 -10   3   6    3.11    3.30   1
  -9   3   6  154.58    9.36   1
  -8   3   6  394.89   15.44   1
  -7   3   6   21.28    5.80   1
  -6   3   6  380.57   14.87   1
  -5   3   6   87.85    6.93   1
  -4   3   6  803.72   16.70   1
  -3   3   6   43.11    4.81   1
  -2   3   6   43.98    3.88   1
  -1   3   6  562.83   12.31   1
   0   3   6 2807.38   24.67   1
   1   3   6  547.76   11.76   1
   2   3   6   32.68    3.89   1
   3   3   6   44.85    4.48   1
   4   3   6  819.25   17.07   1
   5   3   6   78.25    7.10   1
   6   3   6  415.96   14.82   1
   7   3   6   15.45    5.88   1
   8   3   6  345.24   14.52   1
   9   3   6  161.13    9.50   1
  10   3   6    9.79    3.46   1
  11   3   6   69.48    4.91   1
 -10   4   6   10.93    3.53   1
  -9   4   6   41.88    6.35   1
  -8   4   6   31.12    6.55   1
  -7   4   6   44.29    7.42   1
  -6   4   6  289.67   13.15   1
  -5   4   6  185.63    9.92   1
  -4   4   6  631.06   15.75   1
  -3   4   6   40.23    4.87   1
  -2   4   6  126.75    6.58   1
  -1   4   6  298.94    9.10   1
   0   4   6  271.72    8.82   1
   1   4   6  298.86    9.53   1
   2   4   6  148.46    7.39   1
   3   4   6   48.49    5.72   1
   4   4   6  588.12   15.70   1
   5   4   6  218.87   10.66   1
   6   4   6  271.69   12.97   1
   7   4   6   47.51    6.75   1
   8   4   6   33.98    6.07   1
   9   4   6   57.96    6.37   1
  10   4   6    8.58    3.27   1
  11   4   6    4.79    3.35   1
 -10   5   6    4.46    2.78   1
  -9   5   6   16.38    4.99   1
  -8   5   6   72.68    7.69   1
  -7   5   6  273.21   13.18   1
  -6   5   6  530.14   18.32   1
  -5   5   6 1109.45   24.32   1
  -4   5   6  329.10   12.47   1
  -3   5   6  263.12   11.14   1
  -2   5   6  214.40    9.19   1
  -1   5   6  301.80   10.64   1
   0   5   6  177.60    8.48   1
   1   5   6  242.41    9.52   1
   2   5   6  204.05    9.25   1
   3   5   6  218.43   10.35   1
   4   5   6  361.47   13.03   1
   5   5   6 1154.61   24.45   1
   6   5   6  545.42   18.36   1
   7   5   6  285.62   13.20   1
   8   5   6   63.02    7.14   1
   9   5   6   32.17    4.79   1
  10   5   6    0.74    3.11   1
 -10   6   6    1.76    3.12   1
  -9   6   6   76.97    6.40   1
  -8   6   6   12.09    4.88   1
  -7   6   6    8.05    5.32   1
  -6   6   6   44.71    7.75   1
  -5   6   6  491.73   17.67   1
  -4   6   6   58.61    7.47   1
  -3   6   6  683.82   19.11   1
  -2   6   6  199.54   10.21   1
  -1   6   6  362.31   12.75   1
   0   6   6    5.03    3.98   1
   1   6   6  403.95   13.28   1
   2   6   6  174.77    9.95   1
   3   6   6  779.89   20.10   1
   4   6   6   73.21    7.69   1
   5   6   6  451.19   16.48   1
   6   6   6   42.09    7.25   1
   7   6   6    5.30    4.84   1
   8   6   6   12.75    5.29   1
   9   6   6   83.35    5.75   1
  10   6   6    0.38    3.07   1
  -9   7   6   27.23    4.36   1
  -8   7   6  101.81    6.99   1
  -7   7   6  115.31    8.83   1
  -6   7   6   13.83    4.44   1
  -5   7   6   78.27    8.75   1
  -4   7   6  524.22   17.83   1
  -3   7   6  118.18    9.37   1
  -2   7   6  118.32    9.17   1
  -1   7   6  200.23   11.32   1
   0   7   6  112.42    7.34   1
   1   7   6  213.25   11.05   1
   2   7   6  121.02    9.67   1
   3   7   6  118.29   10.44   1
   4   7   6  527.84   18.50   1
   5   7   6   92.25    8.55   1
   6   7   6   13.19    4.71   1
   7   7   6  120.79    8.63   1
   8   7   6   89.76    6.88   1
   9   7   6   27.55    3.72   1
  -9   8   6   25.91    3.59   1
  -8   8   6   44.25    4.62   1
  -7   8   6   20.27    4.77   1
  -6   8   6   36.31    6.67   1
  -5   8   6   82.78    8.62   1
  -4   8   6   88.10    9.66   1
  -3   8   6   11.22    5.40   1
  -2   8   6  958.47   23.69   1
  -1   8   6  194.78   11.57   1
   0   8   6   71.31    6.11   1
   1   8   6  190.34   11.34   1
   2   8   6  975.02   24.69   1
   3   8   6   16.82    6.22   1
   4   8   6   91.43    8.89   1
   5   8   6   82.91    9.71   1
   6   8   6   36.20    6.06   1
   7   8   6   10.76    4.79   1
   8   8   6   46.02    4.88   1
   9   8   6   28.45    3.76   1
  -8   9   6    0.23    3.15   1
  -7   9   6   66.16    5.91   1
  -6   9   6   73.25    6.77   1
  -5   9   6  216.62   11.63   1
  -4   9   6  276.92   14.03   1
  -3   9   6   24.12    6.01   1
  -2   9   6   27.17    7.09   1
  -1   9   6   54.67    6.88   1
   0   9   6  457.84   30.83   1
   1   9   6   42.51    6.61   1
   2   9   6   42.23    7.77   1
   3   9   6   33.90    6.58   1
   4   9   6  255.65   12.98   1
   5   9   6  252.24   12.38   1
   6   9   6   62.54    6.30   1
   7   9   6   64.41    5.63   1
   8   9   6    0.42    3.36   1
  -7  10   6    7.70    3.58   1
  -6  10   6   35.48    4.19   1
  -5  10   6   30.53    4.98   1
  -4  10   6   26.69    5.40   1
  -3  10   6    9.43    4.86   1
  -2  10   6   62.27    7.09   1
  -1  10   6   78.87    8.43   1
   0  10   6  360.07   12.50   1
   1  10   6   89.82    8.42   1
   2  10   6   61.90    6.95   1
   3  10   6   13.57    5.23   1
   4  10   6   28.22    6.03   1
   5  10   6   24.26    5.19   1
   6  10   6   35.73    5.32   1
   7  10   6    6.98    3.78   1
  -6  11   6    0.37    2.52   1
  -5  11   6   22.64    3.97   1
  -4  11   6   42.52    5.06   1
  -3  11   6  117.37    8.37   1
  -2  11   6   48.29    6.11   1
  -1  11   6  162.23    9.41   1
   0  11   6   17.23    5.13   1
   1  11   6  152.03    9.71   1
   2  11   6   51.46    6.40   1
   3  11   6  118.38    7.90   1
   4  11   6   39.76    5.18   1
   5  11   6   24.66    4.38   1
   6  11   6    0.39    3.10   1
  -4  12   6   25.99    3.64   1
  -3  12   6    5.94    3.53   1
  -2  12   6   46.67    5.11   1
  -1  12   6   44.29    4.63   1
   0  12   6    2.10    3.54   1
   4  12   6   22.09    3.80   1
   0  13   6   72.93    5.35   1
   1   0   7  401.04    6.26   1
   2   0   710065.80  100.29   1
   3   0   7  585.86    8.89   1
   4   0   7   22.77    2.88   1
   5   0   7  768.50   12.48   1
   6   0   7    2.81    3.76   1
   7   0   7   32.83    5.50   1
   8   0   7  199.20    8.66   1
   9   0   7    2.88    3.72   1
  10   0   7   42.52    3.65   1
  11   0   7    5.75    2.56   1
 -11   1   7   23.73    3.53   1
 -10   1   7   50.33    5.89   1
  -9   1   7  239.15   12.02   1
  -8   1   7  116.37    9.21   1
  -7   1   7  240.07   12.36   1
  -6   1   7  408.88   14.97   1
  -5   1   7  297.88   12.04   1
  -4   1   7   36.76    4.62   1
  -3   1   7  721.25   14.23   1
  -2   1   7 2153.15   22.42   1
  -1   1   7   96.13    4.93   1
   0   1   7  188.35    6.48   1
   1   1   7   61.44    4.37   1
   2   1   7 2096.06   21.86   1
   3   1   7  723.70   14.38   1
   4   1   7   23.33    4.37   1
   5   1   7  316.60   12.08   1
   6   1   7  428.01   15.43   1
   7   1   7  220.24   11.96   1
   8   1   7  113.87    9.24   1
   9   1   7  222.71   11.18   1
  10   1   7   50.27    5.25   1
  11   1   7   21.59    3.40   1
 -11   2   7   14.69    3.53   1
 -10   2   7   23.45    4.02   1
  -9   2   7   16.35    4.61   1
  -8   2   7   11.56    5.26   1
  -7   2   7   85.61    8.64   1
  -6   2   7   95.36    9.02   1
  -5   2   7  234.13   10.70   1
  -4   2   7   10.19    3.52   1
  -3   2   7  754.11   14.94   1
  -2   2   7   71.57    5.00   1
  -1   2   7  244.25    7.81   1
   0   2   7 1720.89   19.08   1
   1   2   7  203.02    7.09   1
   2   2   7   87.54    5.48   1
   3   2   7  787.09   15.35   1
   4   2   7    3.23    3.85   1
   5   2   7  250.99   11.16   1
   6   2   7   96.27    8.96   1
   7   2   7  112.96    8.59   1
   8   2   7   26.55    5.32   1
   9   2   7   15.51    4.71   1
  10   2   7   22.34    4.44   1
  11   2   7   21.33    3.48   1
 -10   3   7    3.47    3.33   1
  -9   3   7    4.56    4.29   1
  -8   3   7   22.48    5.91   1
  -7   3   7   44.99    7.24   1
  -6   3   7   34.13    5.62   1
  -5   3   7  706.35   18.36   1
  -4   3   7   96.59    7.03   1
  -3   3   7  173.93    7.82   1
  -2   3   7  134.53    6.72   1
  -1   3   7  143.53    7.00   1
   0   3   7  891.86   14.81   1
   1   3   7  147.49    6.49   1
   2   3   7  125.24    6.34   1
   3   3   7  186.84    8.37   1
   4   3   7   94.37    7.01   1
   5   3   7  673.12   18.14   1
   6   3   7   23.40    5.98   1
   7   3   7   66.08    7.64   1
   8   3   7   14.62    5.60   1
   9   3   7    0.40    3.73   1
  10   3   7    0.28    3.28   1
  11   3   7   22.61    3.70   1
 -10   4   7   23.28    4.29   1
  -9   4   7   52.50    5.64   1
  -8   4   7  151.45   10.25   1
  -7   4   7   58.36    7.61   1
  -6   4   7    9.06    5.78   1
  -5   4   7 1061.00   23.12   1
  -4   4   7  609.95   16.38   1
  -3   4   7  371.47   11.24   1
  -2   4   7  613.91   14.22   1
  -1   4   7  597.62   13.68   1
   0   4   7    4.65    3.16   1
   1   4   7  579.82   13.36   1
   2   4   7  650.30   14.70   1
   3   4   7  359.19   11.05   1
   4   4   7  571.05   16.17   1
   5   4   7 1068.49   23.44   1
   6   4   7    6.37    5.11   1
   7   4   7   52.85    7.19   1
   8   4   7  146.04    9.74   1
   9   4   7   46.51    5.57   1
  10   4   7   38.99    4.10   1
 -10   5   7   16.38    3.66   1
  -9   5   7   32.51    4.83   1
  -8   5   7  100.26    8.52   1
  -7   5   7   62.35    7.94   1
  -6   5   7   11.53    5.65   1
  -5   5   7  551.46   18.09   1
  -4   5   7  651.33   18.35   1
  -3   5   7 1277.04   23.34   1
  -2   5   7   67.60    6.26   1
  -1   5   7  273.83   11.27   1
   0   5   7   21.12    4.34   1
   1   5   7  267.03   10.57   1
   2   5   7   65.20    6.65   1
   3   5   7 1353.89   23.95   1
   4   5   7  596.37   17.33   1
   5   5   7  583.61   18.17   1
   6   5   7   24.26    6.68   1
   7   5   7   44.72    7.30   1
   8   5   7  110.79    8.17   1
   9   5   7   28.30    4.75   1
  10   5   7   19.82    3.43   1
  -9   6   7    7.62    3.88   1
  -8   6   7    7.05    3.95   1
  -7   6   7   61.62    7.53   1
  -6   6   7  156.14   10.50   1
  -5   6   7  174.46   11.73   1
  -4   6   7  530.36   17.85   1
  -3   6   7  220.00   11.37   1
  -2   6   7  715.67   20.01   1
  -1   6   7  134.88    8.29   1
   0   6   7  212.45   10.21   1
   1   6   7  121.09    8.39   1
   2   6   7  751.77   20.31   1
   3   6   7  193.67   10.51   1
   4   6   7  497.98   17.08   1
   5   6   7  186.65   11.51   1
   6   6   7  155.87   10.65   1
   7   6   7   73.63    7.16   1
   8   6   7    1.87    4.08   1
   9   6   7    9.20    3.96   1
  10   6   7    7.74    2.83   1
  -9   7   7   15.03    3.18   1
  -8   7   7   21.17    4.36   1
  -7   7   7   55.62    7.23   1
  -6   7   7  329.15   14.57   1
  -5   7   7   21.68    5.77   1
  -4   7   7    4.15    5.88   1
  -3   7   7   86.81    9.38   1
  -2   7   7   97.19    9.21   1
  -1   7   7  452.63   15.78   1
   0   7   7  346.95   25.76   1
   1   7   7  430.08   15.28   1
   2   7   7   93.96    8.63   1
   3   7   7   78.20    8.47   1
   4   7   7   17.22    6.20   1
   5   7   7   14.68    6.63   1
   6   7   7  361.40   15.08   1
   7   7   7   51.08    6.35   1
   8   7   7   22.60    4.14   1
   9   7   7    7.41    3.52   1
  -8   8   7   17.33    3.69   1
  -7   8   7   14.00    3.99   1
  -6   8   7   18.73    6.05   1
  -5   8   7  362.48   15.29   1
  -4   8   7   45.61    7.32   1
  -3   8   7  642.01   20.09   1
  -2   8   7  142.94   11.20   1
  -1   8   7  207.92   11.84   1
   0   8   7  158.25    9.52   1
   1   8   7  228.66   12.58   1
   2   8   7  130.25   11.02   1
   3   8   7  592.77   20.55   1
   4   8   7   42.22    7.58   1
   5   8   7  404.89   15.88   1
   6   8   7   19.56    5.27   1
   7   8   7    0.69    4.74   1
   8   8   7   20.25    3.45   1
   9   8   7    8.79    3.23   1
  -7   9   7   32.30    4.60   1
  -6   9   7   12.52    4.35   1
  -5   9   7   17.81    5.50   1
  -4   9   7   41.53    7.89   1
  -3   9   7  375.42   15.29   1
  -2   9   7  117.98    9.97   1
  -1   9   7  446.32   17.09   1
   0   9   7  113.49    7.95   1
   1   9   7  415.04   16.61   1
   2   9   7  123.19   10.11   1
   3   9   7  363.57   15.83   1
   4   9   7   72.07    8.37   1
   5   9   7   23.01    5.22   1
   6   9   7   13.68    4.51   1
   7   9   7   32.26    4.27   1
   8   9   7   55.36    4.90   1
  -7  10   7    9.47    3.29   1
  -6  10   7  131.49    7.13   1
  -5  10   7  111.09    7.41   1
  -4  10   7    0.54    4.27   1
  -3  10   7   19.66    5.60   1
  -2  10   7  141.67    9.72   1
  -1  10   7  247.60   12.23   1
   0  10   7    1.83    4.84   1
   1  10   7  216.71   11.63   1
   2  10   7  137.47    9.85   1
   3  10   7   22.09    5.11   1
   4  10   7    5.51    4.56   1
   5  10   7  109.47    7.45   1
   6  10   7  132.25    7.17   1
   7  10   7    9.21    3.47   1
  -5  11   7   10.55    3.51   1
  -4  11   7  114.44    7.29   1
  -3  11   7    8.37    3.97   1
  -2  11   7   78.25    7.05   1
  -1  11   7    0.37    3.87   1
   0  11   7   52.30    6.08   1
   2  11   7   88.65    6.87   1
   3  11   7    4.69    4.29   1
   4  11   7  119.55    7.33   1
   5  11   7    6.01    3.52   1
   6  11   7    5.71    3.11   1
  -3  12   7   25.28    4.07   1
  -2  12   7   67.67    5.17   1
  -1  12   7   22.77    4.11   1
   0  12   7   16.21    4.09   1
   4  12   7   11.12    3.30   1
   0   0   8 1598.07   18.66   1
   1   0   8   33.57    5.54   1
   2   0   8  363.31   10.13   1
   3   0   8 2043.01   17.55   1
   4   0   8  349.93    8.16   1
   5   0   8  304.79    8.65   1
   6   0   8  655.49   13.48   1
   7   0   8   21.74    4.40   1
   8   0   8   24.59    4.20   1
   9   0   8   36.92    4.05   1
  10   0   8   17.33    3.41   1
  11   0   8    3.67    2.48   1
 -10   1   8    9.93    3.79   1
  -9   1   8   75.85    7.41   1
  -8   1   8   70.37    8.67   1
  -7   1   8   34.90    6.94   1
  -6   1   8  524.95   17.74   1
  -5   1   8   32.33    5.32   1
  -4   1   8  155.85    8.21   1
  -3   1   8   68.06    5.33   1
  -2   1   8  624.97   13.14   1
  -1   1   8  136.21    6.51   1
   0   1   8   58.37    4.82   1
   1   1   8  142.07    6.35   1
   2   1   8  649.19   13.19   1
   3   1   8   56.67    5.34   1
   4   1   8  165.74    8.81   1
   5   1   8   23.19    5.23   1
   6   1   8  549.83   18.09   1
   7   1   8   31.72    6.31   1
   8   1   8  100.78    8.15   1
   9   1   8   69.15    7.20   1
  10   1   8   13.15    4.02   1
  11   1   8   26.14    3.97   1
 -10   2   8   29.22    4.38   1
  -9   2   8    8.66    4.22   1
  -8   2   8   41.50    7.47   1
  -7   2   8  159.04   11.01   1
  -6   2   8  261.15   13.46   1
  -5   2   8   20.17    5.25   1
  -4   2   8   35.93    5.39   1
  -3   2   8  706.02   15.24   1
  -2   2   8 1476.23   20.48   1
  -1   2   8   90.32    5.60   1
   0   2   8   24.22    4.65   1
   1   2   8   76.43    5.48   1
   2   2   8 1462.45   20.54   1
   3   2   8  757.96   16.01   1
   4   2   8   31.84    4.62   1
   5   2   8   12.64    4.94   1
   6   2   8  246.97   12.66   1
   7   2   8  186.26   12.05   1
   8   2   8   62.01    7.29   1
   9   2   8    3.61    4.67   1
  10   2   8   36.98    4.11   1
  11   2   8   35.60    3.82   1
 -10   3   8    1.33    3.32   1
  -9   3   8  113.56    8.39   1
  -8   3   8   47.84    6.95   1
  -7   3   8   62.50    8.72   1
  -6   3   8  302.64   13.42   1
  -5   3   8  641.87   18.31   1
  -4   3   8  372.83   13.19   1
  -3   3   8  441.01   12.91   1
  -2   3   8   26.11    3.59   1
  -1   3   8  538.27   12.67   1
   0   3   8   26.59    3.70   1
   1   3   8  470.99   11.77   1
   2   3   8   23.13    4.15   1
   3   3   8  420.22   12.73   1
   4   3   8  385.77   13.33   1
   5   3   8  639.54   17.99   1
   6   3   8  321.96   13.73   1
   7   3   8   74.39    7.46   1
   8   3   8   57.81    6.66   1
   9   3   8  114.95    7.59   1
  10   3   8    0.52    2.96   1
 -10   4   8  103.55    5.92   1
  -9   4   8    5.56    4.14   1
  -8   4   8   36.12    6.00   1
  -7   4   8  268.56   13.10   1
  -6   4   8  414.03   16.75   1
  -5   4   8   99.52    9.02   1
  -4   4   8  526.51   16.09   1
  -3   4   8  253.19   10.66   1
  -2   4   8  320.47   11.29   1
  -1   4   8  967.52   18.11   1
   0   4   8    8.43    3.25   1
   1   4   8 1022.63   18.64   1
   2   4   8  319.09   11.23   1
   3   4   8  249.34   11.21   1
   4   4   8  559.91   16.60   1
   5   4   8  104.16    8.58   1
   6   4   8  437.51   16.61   1
   7   4   8  258.81   13.24   1
   8   4   8   37.91    6.14   1
   9   4   8    6.80    4.11   1
  10   4   8   95.85    5.78   1
 -10   5   8   39.88    4.06   1
  -9   5   8   17.08    4.02   1
  -8   5   8   29.75    4.79   1
  -7   5   8   42.45    6.07   1
  -6   5   8  261.89   13.44   1
  -5   5   8  403.49   15.83   1
  -4   5   8  457.38   15.81   1
  -3   5   8   79.47    7.46   1
  -2   5   8  514.73   15.08   1
  -1   5   8  406.90   13.76   1
   0   5   8   44.14    5.80   1
   1   5   8  427.66   13.54   1
   2   5   8  461.94   14.80   1
   3   5   8   70.91    7.74   1
   4   5   8  428.95   15.47   1
   5   5   8  394.21   16.18   1
   6   5   8  268.61   14.42   1
   7   5   8   26.59    6.06   1
   8   5   8   18.75    5.77   1
   9   5   8   15.84    4.06   1
  10   5   8   41.79    4.45   1
  -9   6   8   18.79    3.56   1
  -8   6   8   89.09    7.32   1
  -7   6   8   44.87    6.43   1
  -6   6   8  102.56    9.41   1
  -5   6   8  256.81   13.71   1
  -4   6   8  233.88   12.30   1
  -3   6   8  408.10   15.39   1
  -2   6   8   23.31    5.79   1
  -1   6   8  139.00    9.49   1
   0   6   8  174.98   10.66   1
   1   6   8  133.21    8.95   1
   2   6   8   13.09    5.95   1
   3   6   8  381.29   15.10   1
   4   6   8  280.88   13.38   1
   5   6   8  296.41   13.96   1
   6   6   8  101.97    9.57   1
   7   6   8   42.55    6.43   1
   8   6   8   82.73    6.98   1
   9   6   8   10.07    3.37   1
  -9   7   8   46.80    4.68   1
  -8   7   8    5.99    2.96   1
  -7   7   8   50.17    6.39   1
  -6   7   8    8.59    5.60   1
  -5   7   8  250.35   13.55   1
  -4   7   8  126.80    9.77   1
  -3   7   8   70.36    8.95   1
  -2   7   8  326.41   14.94   1
  -1   7   8    7.08    5.72   1
   0   7   8  315.97   19.86   1
   1   7   8   10.40    5.75   1
   2   7   8  350.89   15.97   1
   3   7   8   87.86    8.98   1
   4   7   8  113.01    9.51   1
   5   7   8  289.37   13.70   1
   6   7   8    0.59    4.75   1
   7   7   8   47.56    6.07   1
   8   7   8    5.20    3.00   1
   9   7   8   51.69    4.62   1
  -8   8   8   30.96    3.90   1
  -7   8   8  145.10    7.93   1
  -6   8   8    6.50    4.41   1
  -5   8   8   21.00    5.27   1
  -4   8   8   59.75    7.91   1
  -3   8   8  194.60   12.11   1
  -2   8   8  167.24   11.40   1
  -1   8   8  337.45   15.40   1
   0   8   8    3.21    4.49   1
   1   8   8  353.05   15.13   1
   2   8   8  160.75   12.23   1
   3   8   8  173.28   11.24   1
   4   8   8   52.82    8.03   1
   5   8   8   17.11    5.46   1
   6   8   8    6.49    4.72   1
   7   8   8  128.65    7.65   1
   8   8   8   28.52    4.07   1
  -7   9   8   14.45    3.95   1
  -6   9   8   65.11    5.55   1
  -5   9   8  198.55   10.55   1
  -4   9   8  328.19   14.17   1
  -3   9   8   96.45    9.01   1
  -2   9   8   11.50    5.31   1
  -1   9   8   63.76    7.69   1
   0   9   8   69.87    6.57   1
   1   9   8   44.54    7.33   1
   2   9   8    9.82    5.96   1
   3   9   8   93.53    8.82   1
   4   9   8  287.45   13.54   1
   5   9   8  209.74   10.28   1
   6   9   8   61.03    6.00   1
   7   9   8   10.94    3.54   1
  -6  10   8   26.62    4.79   1
  -5  10   8   33.24    4.70   1
  -4  10   8   59.72    6.67   1
  -3  10   8   19.63    5.02   1
  -2  10   8   81.46    7.95   1
  -1  10   8   45.54    6.29   1
   0  10   8   38.76    6.14   1
   1  10   8   29.24    6.50   1
   2  10   8   70.60    8.10   1
   3  10   8   16.44    4.80   1
   4  10   8   59.90    6.97   1
   5  10   8   35.98    4.71   1
   6  10   8   27.96    4.72   1
   7  10   8   37.35    4.35   1
  -5  11   8   19.38    3.36   1
  -4  11   8    1.07    3.33   1
  -3  11   8   83.24    6.46   1
  -2  11   8   96.96    6.43   1
  -1  11   8   15.79    4.09   1
   0  11   8    0.48    3.85   1
   2  11   8   71.30    6.37   1
   3  11   8   81.06    6.13   1
   4  11   8    1.36    3.57   1
   5  11   8   24.42    3.59   1
  -3  12   8    2.36    3.29   1
  -2  12   8    8.95    3.09   1
  -1  12   8   27.46    4.15   1
   0  12   8   13.26    3.68   1
   3  12   8    1.18    3.60   1
   1   0   9   87.52    3.99   1
   2   0   9   34.96    3.15   1
   3   0   9  400.96   10.63   1
   4   0   9   54.88    4.40   1
   5   0   9    7.11    3.67   1
   6   0   9  197.87    8.23   1
   7   0   9  173.62    7.94   1
   8   0   9  223.99    8.46   1
   9   0   9    3.40    2.92   1
  10   0   9    1.46    2.39   1
 -10   1   9   11.70    3.34   1
  -9   1   9   19.73    5.15   1
  -8   1   9   31.73    6.46   1
  -7   1   9   25.48    6.88   1
  -6   1   9   11.68    6.08   1
  -5   1   9  382.14   13.93   1
  -4   1   9  194.17    9.64   1
  -3   1   9  539.83   14.00   1
  -2   1   9  388.74   11.34   1
  -1   1   9 1154.37   18.05   1
   0   1   9 3720.84   31.57   1
   1   1   9 1037.23   17.05   1
   2   1   9  386.30   11.13   1
   3   1   9  558.14   14.28   1
   4   1   9  183.71    9.67   1
   5   1   9  375.17   14.10   1
   6   1   9   14.08    5.60   1
   7   1   9   26.95    6.79   1
   8   1   9   37.24    5.96   1
   9   1   9   32.15    5.14   1
  10   1   9    8.23    3.26   1
 -10   2   9    2.34    2.81   1
  -9   2   9   67.82    6.72   1
  -8   2   9   57.20    7.62   1
  -7   2   9  232.90   12.98   1
  -6   2   9  260.78   12.80   1
  -5   2   9  192.65   11.34   1
  -4   2   9 1592.15   26.39   1
  -3   2   9  477.51   13.70   1
  -2   2   9   39.49    4.72   1
  -1   2   9  604.50   13.64   1
   0   2   9   15.73    3.40   1
   1   2   9  568.30   13.17   1
   2   2   9   31.80    4.80   1
   3   2   9  451.92   13.52   1
   4   2   9 1582.39   26.47   1
   5   2   9  182.54   10.60   1
   6   2   9  294.61   13.50   1
   7   2   9  243.74   13.02   1
   8   2   9   67.61    7.33   1
   9   2   9   73.13    6.50   1
  10   2   9    2.30    2.61   1
 -10   3   9  155.38    7.10   1
  -9   3   9   18.54    4.84   1
  -8   3   9  101.97    8.49   1
  -7   3   9   19.05    6.48   1
  -6   3   9  210.49   11.88   1
  -5   3   9  244.42   12.52   1
  -4   3   9  127.38    9.04   1
  -3   3   9 1112.85   21.20   1
  -2   3   9  386.09   12.36   1
  -1   3   9    6.94    4.11   1
   0   3   9  388.85   11.30   1
   1   3   9   12.93    3.77   1
   2   3   9  349.79   11.66   1
   3   3   9 1047.90   21.05   1
   4   3   9  137.01    9.15   1
   5   3   9  261.70   12.40   1
   6   3   9  204.40   11.92   1
   7   3   9   29.01    6.30   1
   8   3   9   72.81    7.87   1
   9   3   9   14.35    4.26   1
  10   3   9  153.28    6.77   1
 -10   4   9   17.40    3.54   1
  -9   4   9   15.44    4.10   1
  -8   4   9   13.35    4.37   1
  -7   4   9  108.81    9.52   1
  -6   4   9  199.14   12.49   1
  -5   4   9   22.60    6.21   1
  -4   4   9  639.90   17.91   1
  -3   4   9  701.60   18.17   1
  -2   4   9  337.79   11.97   1
  -1   4   9   36.44    5.13   1
   0   4   9   86.89    6.44   1
   1   4   9   57.76    6.24   1
   2   4   9  342.53   12.53   1
   3   4   9  702.05   18.17   1
   4   4   9  653.73   18.54   1
   5   4   9    7.01    6.17   1
   6   4   9  222.06   12.72   1
   7   4   9  107.36    8.81   1
   8   4   9   16.82    4.36   1
   9   4   9   26.82    4.68   1
  10   4   9   12.54    3.97   1
  -9   5   9   52.85    4.97   1
  -8   5   9   64.94    6.73   1
  -7   5   9   44.29    7.30   1
  -6   5   9   16.81    6.22   1
  -5   5   9   91.80    9.37   1
  -4   5   9  522.77   17.42   1
  -3   5   9  332.45   13.32   1
  -2   5   9  153.60    9.30   1
  -1   5   9  125.54    9.15   1
   0   5   9    0.50    4.00   1
   1   5   9  104.43    7.50   1
   2   5   9  170.32    9.63   1
   3   5   9  318.75   13.58   1
   4   5   9  537.02   17.74   1
   5   5   9  131.40    9.82   1
   6   5   9   13.54    5.32   1
   7   5   9   41.98    6.31   1
   8   5   9   74.01    6.45   1
   9   5   9   35.07    4.44   1
  10   5   9   32.76    3.96   1
  -9   6   9   39.27    4.84   1
  -8   6   9    0.45    3.64   1
  -7   6   9   66.72    6.82   1
  -6   6   9  116.18    9.55   1
  -5   6   9  316.94   14.70   1
  -4   6   9  262.45   13.58   1
  -3   6   9  274.53   13.43   1
  -2   6   9  223.17   11.85   1
  -1   6   9  286.64   12.97   1
   0   6   9   38.51    7.10   1
   1   6   9  282.59   12.69   1
   2   6   9  228.44   12.20   1
   3   6   9  285.13   13.36   1
   4   6   9  273.43   13.78   1
   5   6   9  323.04   15.07   1
   6   6   9  117.62    8.81   1
   7   6   9   47.93    6.34   1
   8   6   9    0.41    3.27   1
   9   6   9   48.99    4.50   1
  -8   7   9   65.87    5.72   1
  -7   7   9   13.82    5.93   1
  -6   7   9   64.05    7.43   1
  -5   7   9  148.31   10.16   1
  -4   7   9   26.95    6.66   1
  -3   7   9   95.40    9.39   1
  -2   7   9  258.15   13.63   1
  -1   7   9  113.98   10.04   1
   0   7   9   57.72    6.14   1
   1   7   9   93.91    9.66   1
   2   7   9  279.88   14.06   1
   3   7   9   86.51    9.74   1
   4   7   9   35.62    6.66   1
   5   7   9  121.04   10.19   1
   6   7   9   57.40    7.02   1
   7   7   9   20.67    5.22   1
   8   7   9   78.33    5.27   1
   9   7   9   18.64    3.37   1
  -8   8   9    0.41    3.28   1
  -7   8   9   20.82    4.06   1
  -6   8   9   55.10    6.10   1
  -5   8   9    6.27    4.57   1
  -4   8   9  479.67   17.09   1
  -3   8   9   12.80    5.04   1
  -2   8   9   22.27    6.61   1
  -1   8   9  147.68   11.06   1
   0   8   9  620.48   17.92   1
   1   8   9  177.68   11.85   1
   2   8   9   22.35    5.37   1
   3   8   9    0.75    6.01   1
   4   8   9  424.34   16.91   1
   5   8   9    3.56    4.27   1
   6   8   9   49.43    6.32   1
   7   8   9   20.27    4.11   1
   8   8   9    0.67    3.19   1
  -7   9   9   12.35    3.66   1
  -6   9   9   30.15    4.60   1
  -5   9   9   11.93    4.81   1
  -4   9   9  169.22   10.32   1
  -3   9   9   56.73    7.79   1
  -2   9   9   42.76    6.09   1
  -1   9   9   12.86    4.89   1
   0   9   9  193.45   10.63   1
   1   9   9   10.55    6.57   1
   2   9   9   42.19    7.10   1
   3   9   9   64.91    7.98   1
   4   9   9  150.11    9.87   1
   5   9   9    9.40    4.88   1
   6   9   9   28.51    4.45   1
   7   9   9    9.99    3.81   1
  -6  10   9   14.38    3.61   1
  -5  10   9   16.14    3.71   1
  -4  10   9   39.62    5.68   1
  -3  10   9  151.30    8.55   1
  -2  10   9   25.30    5.09   1
  -1  10   9   25.80    5.52   1
   0  10   9    7.17    4.31   1
   1  10   9   30.14    5.58   1
   2  10   9   17.61    6.03   1
   3  10   9  133.99    8.66   1
   4  10   9   34.65    5.33   1
   5  10   9   12.81    4.07   1
   6  10   9   16.55    3.51   1
  -4  11   9   60.10    5.45   1
  -3  11   9   51.73    5.06   1
  -2  11   9    6.24    3.53   1
  -1  11   9   33.64    4.41   1
   0  11   9    0.41    3.31   1
   1  11   9   26.96    4.30   1
   2  11   9    7.37    4.32   1
   3  11   9   46.15    5.08   1
   4  11   9   55.46    5.19   1
   5  11   9   65.00    5.11   1
  -2  12   9   12.94    3.00   1
  -1  12   9   10.57    3.24   1
   0  12   9   41.91    4.29   1
   3  12   9   31.41    4.29   1
   0   0  10  642.55   13.98   1
   1   0  10  842.77   11.61   1
   2   0  10    0.03    2.37   1
   3   0  10 1969.05   50.73   1
   4   0  10  244.97    9.12   1
   5   0  10  491.21   11.63   1
   6   0  10    4.45    4.23   1
   7   0  10    2.87    3.94   1
   8   0  10   46.24    5.37   1
   9   0  10   54.68    4.40   1
  10   0  10   51.00    3.39   1
 -10   1  10    9.33    3.47   1
  -9   1  10    7.06    3.60   1
  -8   1  10   42.84    6.54   1
  -7   1  10  388.55   16.61   1
  -6   1  10   69.62    7.75   1
  -5   1  10   62.27    8.35   1
  -4   1  10  140.59    9.43   1
  -3   1  10  731.44   17.35   1
  -2   1  10  418.08   12.31   1
  -1   1  10 1010.63   18.29   1
   0   1  10 1492.68   21.65   1
   1   1  10 1088.69   18.78   1
   2   1  10  391.50   12.20   1
   3   1  10  668.29   16.81   1
   4   1  10  111.47    8.49   1
   5   1  10   48.01    7.03   1
   6   1  10   70.26    7.30   1
   7   1  10  383.83   15.92   1
   8   1  10   50.63    6.75   1
   9   1  10    4.48    3.59   1
  10   1  10    6.27    3.52   1
 -10   2  10   76.86    5.62   1
  -9   2  10   30.64    5.16   1
  -8   2  10   30.42    5.90   1
  -7   2  10   44.76    7.21   1
  -6   2  10   11.10    6.66   1
  -5   2  10  213.29   12.12   1
  -4   2  10  229.78   11.10   1
  -3   2  10  142.35    8.65   1
  -2   2  10 1216.93   21.30   1
  -1   2  10  268.03   10.10   1
   0   2  10   11.51    3.66   1
   1   2  10  305.84   10.38   1
   2   2  10 1179.03   21.36   1
   3   2  10  129.67    8.72   1
   4   2  10  255.43   11.83   1
   5   2  10  204.07   11.81   1
   6   2  10   32.73    5.97   1
   7   2  10   42.14    6.80   1
   8   2  10   21.69    5.24   1
   9   2  10   32.59    5.26   1
  10   2  10   98.03    5.51   1
 -10   3  10    7.62    3.33   1
  -9   3  10   29.01    4.49   1
  -8   3  10    4.70    4.29   1
  -7   3  10  208.11   11.62   1
  -6   3  10  593.29   19.42   1
  -5   3  10  308.55   14.71   1
  -4   3  10 1241.09   25.11   1
  -3   3  10   83.21    7.21   1
  -2   3  10  149.41    8.86   1
  -1   3  10   29.16    5.12   1
   0   3  10  107.85    7.40   1
   1   3  10   30.54    5.57   1
   2   3  10  152.09    8.56   1
   3   3  10   78.45    7.55   1
   4   3  10 1239.05   25.71   1
   5   3  10  274.47   15.17   1
   6   3  10  593.57   19.41   1
   7   3  10  211.90   11.82   1
   8   3  10    0.57    4.59   1
   9   3  10   31.76    4.69   1
  10   3  10    6.87    2.98   1
  -9   4  10   13.79    3.59   1
  -8   4  10   32.05    5.13   1
  -7   4  10   73.03    7.91   1
  -6   4  10  386.77   16.11   1
  -5   4  10  581.47   19.51   1
  -4   4  10   43.26    6.97   1
  -3   4  10  249.20   12.21   1
  -2   4  10  197.28   10.23   1
  -1   4  10  508.17   15.32   1
   0   4  10   44.62    5.66   1
   1   4  10  498.55   15.25   1
   2   4  10  234.25   10.80   1
   3   4  10  258.33   11.94   1
   4   4  10   50.10    7.12   1
   5   4  10  621.62   20.00   1
   6   4  10  342.15   15.00   1
   7   4  10   71.65    7.57   1
   8   4  10   24.63    5.25   1
   9   4  10   17.41    3.35   1
  10   4  10   35.76    3.95   1
  -9   5  10   11.51    3.22   1
  -8   5  10    0.46    3.68   1
  -7   5  10  112.23    9.57   1
  -6   5  10    0.63    5.05   1
  -5   5  10  466.57   17.60   1
  -4   5  10   52.87    8.36   1
  -3   5  10  433.42   15.74   1
  -2   5  10   46.87    6.96   1
  -1   5  10  131.06    8.90   1
   0   5  10   54.08    6.74   1
   1   5  10  151.48    9.29   1
   2   5  10   61.49    7.68   1
   3   5  10  444.63   16.46   1
   4   5  10   71.64    8.99   1
   5   5  10  491.94   17.72   1
   6   5  10    1.52    5.04   1
   7   5  10  110.35    9.39   1
   8   5  10    1.65    3.51   1
   9   5  10   14.80    3.53   1
  -9   6  10   30.71    3.92   1
  -8   6  10    9.11    3.83   1
  -7   6  10   42.20    5.58   1
  -6   6  10   13.20    5.50   1
  -5   6  10  158.90   11.76   1
  -4   6  10  164.05   10.82   1
  -3   6  10  346.46   14.89   1
  -2   6  10  323.30   14.41   1
  -1   6  10  167.92   10.94   1
   0   6  10  200.62   11.24   1
   1   6  10  183.65   10.71   1
   2   6  10  350.86   14.78   1
   3   6  10  348.11   15.10   1
   4   6  10  166.78   11.78   1
   5   6  10  165.48   10.94   1
   6   6  10   15.93    5.22   1
   7   6  10   45.89    5.54   1
   8   6  10    4.24    3.49   1
   9   6  10   22.10    3.69   1
  -8   7  10   30.11    4.76   1
  -7   7  10   46.59    5.41   1
  -6   7  10   29.51    5.76   1
  -5   7  10   60.99    6.88   1
  -4   7  10   55.78    7.70   1
  -3   7  10  139.43   10.56   1
  -2   7  10  155.60   10.76   1
  -1   7  10  108.74    9.51   1
   0   7  10  185.50    9.45   1
   1   7  10  102.21    9.83   1
   2   7  10  137.46   11.12   1
   3   7  10  147.65   11.34   1
   4   7  10   55.26    8.04   1
   5   7  10   57.85    7.23   1
   6   7  10   24.89    5.49   1
   7   7  10   40.02    4.88   1
   8   7  10   32.25    4.35   1
  -7   8  10   19.66    3.81   1
  -6   8  10   57.92    6.35   1
  -5   8  10   35.66    6.15   1
  -4   8  10   11.64    4.73   1
  -3   8  10   91.64    8.53   1
  -2   8  10  283.14   13.91   1
  -1   8  10  108.84    9.64   1
   0   8  10   72.68    6.89   1
   1   8  10  117.33    9.72   1
   2   8  10  302.12   14.69   1
   3   8  10   93.75    8.68   1
   4   8  10    4.69    4.96   1
   5   8  10   37.17    6.11   1
   6   8  10   59.19    6.10   1
   7   8  10   22.04    3.91   1
   8   8  10   17.36    3.80   1
  -6   9  10   19.96    3.88   1
  -5   9  10   76.93    6.75   1
  -4   9  10  117.78    8.31   1
  -3   9  10    4.69    4.76   1
  -2   9  10   52.29    6.56   1
  -1   9  10   20.16    6.09   1
   0   9  10  157.95    8.17   1
   1   9  10   19.50    5.57   1
   2   9  10   55.34    7.54   1
   3   9  10   12.15    4.72   1
   4   9  10  115.40    8.12   1
   5   9  10   67.31    6.64   1
   6   9  10   16.25    4.24   1
   7   9  10   26.74    3.56   1
  -5  10  10   47.44    4.78   1
  -4  10  10   12.74    3.92   1
  -3  10  10   65.38    6.36   1
  -2  10  10    9.35    3.56   1
  -1  10  10   31.57    5.73   1
   0  10  10    5.19    5.09   1
   1  10  10   30.10    6.13   1
   2  10  10    3.70    4.41   1
   3  10  10   51.39    6.54   1
   4  10  10    6.23    4.01   1
   5  10  10   47.64    5.04   1
   6  10  10   19.10    3.78   1
  -4  11  10   15.36    3.93   1
  -3  11  10   71.51    5.76   1
  -2  11  10   35.50    4.57   1
  -1  11  10    4.58    3.19   1
   0  11  10    3.59    2.51   1
   1  11  10    0.87    3.12   1
   2  11  10   34.12    4.83   1
   3  11  10   67.68    5.59   1
   4  11  10   11.09    3.78   1
   1   0  11  364.97   20.54   1
   2   0  11 3860.82   51.68   1
   3   0  11   61.43    6.56   1
   4   0  11   47.25    4.90   1
   5   0  11  383.79   16.54   1
   6   0  11   90.35   10.43   1
   7   0  11    9.52    3.74   1
   8   0  11   41.76    4.65   1
   9   0  11    4.90    2.63   1
  10   0  11   17.89    3.04   1
 -10   1  11   97.15    5.83   1
  -9   1  11   18.61    4.23   1
  -8   1  11   58.48    7.00   1
  -7   1  11  254.52   13.41   1
  -6   1  11  147.14   11.63   1
  -5   1  11  216.58   12.45   1
  -4   1  11  511.64   16.88   1
  -3   1  11  151.81    9.08   1
  -2   1  11  291.38   11.48   1
  -1   1  11   43.42    5.79   1
   0   1  11    3.64    4.12   1
   1   1  11   51.25    5.64   1
   2   1  11  286.58   11.53   1
   3   1  11  132.39    8.71   1
   4   1  11  525.80   17.28   1
   5   1  11  226.93   12.09   1
   6   1  11  181.73   10.92   1
   7   1  11  241.98   12.41   1
   8   1  11   52.25    6.19   1
   9   1  11   22.50    4.03   1
  10   1  11  105.73    5.75   1
 -10   2  11   30.67    4.11   1
  -9   2  11   14.79    3.35   1
  -8   2  11   88.43    7.30   1
  -7   2  11   62.10    7.43   1
  -6   2  11  264.48   13.72   1
  -5   2  11  741.15   21.03   1
  -4   2  11  442.39   15.38   1
  -3   2  11   15.93    4.85   1
  -2   2  11  126.41    8.01   1
  -1   2  11   54.16    5.99   1
   0   2  11    0.43    3.50   1
   1   2  11   47.72    6.00   1
   2   2  11  114.01    8.04   1
   3   2  11    5.18    5.69   1
   4   2  11  423.47   15.65   1
   5   2  11  711.80   21.46   1
   6   2  11  310.96   14.20   1
   7   2  11   39.72    6.78   1
   8   2  11   88.29    7.47   1
   9   2  11   26.41    3.50   1
  10   2  11   34.90    3.77   1
  -9   3  11   10.45    3.46   1
  -8   3  11   33.62    5.67   1
  -7   3  11   43.67    6.77   1
  -6   3  11  124.49   10.65   1
  -5   3  11  103.87    9.17   1
  -4   3  11   62.12    7.83   1
  -3   3  11  254.24   12.21   1
  -2   3  11   93.52    7.56   1
  -1   3  11  510.45   15.09   1
   0   3  11    4.88    4.23   1
   1   3  11  529.27   15.42   1
   2   3  11   68.07    7.10   1
   3   3  11  282.02   12.65   1
   4   3  11   61.81    7.59   1
   5   3  11   74.34    8.99   1
   6   3  11  116.29    9.97   1
   7   3  11   39.42    6.54   1
   8   3  11   48.33    5.15   1
   9   3  11    9.18    3.35   1
  10   3  11   40.03    4.21   1
  -9   4  11   78.81    5.51   1
  -8   4  11   42.88    5.33   1
  -7   4  11   20.58    5.45   1
  -6   4  11   31.11    5.61   1
  -5   4  11  554.33   18.12   1
  -4   4  11  379.70   15.90   1
  -3   4  11  242.16   12.42   1
  -2   4  11  546.69   16.77   1
  -1   4  11   12.71    5.09   1
   0   4  11   13.60    4.68   1
   1   4  11   13.21    4.57   1
   2   4  11  535.02   17.20   1
   3   4  11  232.64   11.97   1
   4   4  11  399.13   16.42   1
   5   4  11  583.65   19.22   1
   6   4  11   34.18    7.19   1
   7   4  11   21.16    4.51   1
   8   4  11   26.51    4.32   1
   9   4  11   77.87    5.53   1
  -9   5  11   16.66    3.36   1
  -8   5  11   57.09    5.63   1
  -7   5  11   15.68    4.88   1
  -6   5  11  100.34    9.02   1
  -5   5  11  153.90   10.42   1
  -4   5  11  512.40   18.20   1
  -3   5  11   65.04    7.62   1
  -2   5  11   18.19    5.41   1
  -1   5  11  127.49    8.88   1
   0   5  11  466.36   15.61   1
   1   5  11  106.95    9.34   1
   2   5  11   11.44    5.60   1
   3   5  11   69.22    8.70   1
   4   5  11  524.65   19.02   1
   5   5  11  161.52   10.85   1
   6   5  11   75.73    7.64   1
   7   5  11   12.41    4.18   1
   8   5  11   59.44    5.34   1
   9   5  11    5.43    3.46   1
  -8   6  11    8.63    3.30   1
  -7   6  11  116.07    7.86   1
  -6   6  11   68.07    7.56   1
  -5   6  11   33.72    6.34   1
  -4   6  11   58.47    7.74   1
  -3   6  11  136.62    9.82   1
  -2   6  11  283.31   13.76   1
  -1   6  11  185.47   11.58   1
   0   6  11   63.74    6.69   1
   1   6  11  168.13   10.78   1
   2   6  11  287.53   14.02   1
   3   6  11  141.09   10.71   1
   4   6  11   36.02    7.82   1
   5   6  11   33.66    6.79   1
   6   6  11   86.85    7.93   1
   7   6  11  113.64    7.34   1
   8   6  11    4.04    3.36   1
  -8   7  11    7.57    3.44   1
  -7   7  11   43.56    5.16   1
  -6   7  11   64.71    6.73   1
  -5   7  11   96.53    7.52   1
  -4   7  11   33.78    7.34   1
  -3   7  11   79.15    7.96   1
  -2   7  11   41.23    6.84   1
  -1   7  11   39.97    6.82   1
   0   7  11   29.94    8.89   1
   1   7  11   33.14    8.59   1
   2   7  11   52.02    7.84   1
   3   7  11   96.88    9.42   1
   4   7  11   45.64    7.62   1
   5   7  11   88.93    7.60   1
   6   7  11   79.94    7.01   1
   7   7  11   44.32    4.92   1
   8   7  11   14.69    3.03   1
  -7   8  11   13.57    3.10   1
  -6   8  11   17.51    4.10   1
  -5   8  11  107.26    7.81   1
  -4   8  11  112.20    8.19   1
  -3   8  11   58.40    7.90   1
  -2   8  11    6.28    4.45   1
  -1   8  11  149.10   10.57   1
   0   8  11    5.17    3.79   1
   1   8  11  147.24   10.48   1
   2   8  11    0.66    5.27   1
   3   8  11   64.43    8.01   1
   4   8  11   93.04    7.51   1
   5   8  11   79.27    7.11   1
   6   8  11    8.90    4.30   1
   7   8  11   10.29    3.58   1
  -6   9  11   16.82    3.85   1
  -5   9  11   34.26    4.70   1
  -4   9  11   10.58    3.94   1
  -3   9  11  189.43   10.10   1
  -2   9  11    3.30    3.68   1
  -1   9  11   73.62    7.22   1
   0   9  11    9.33    3.57   1
   1   9  11   63.46    7.20   1
   2   9  11    3.39    4.06   1
   3   9  11  164.41    9.99   1
   4   9  11    8.56    4.13   1
   5   9  11   31.20    4.36   1
   6   9  11   17.50    3.67   1
  -5  10  11   20.85    4.05   1
  -4  10  11   19.55    4.16   1
  -3  10  11    5.37    3.73   1
  -2  10  11   61.92    5.81   1
  -1  10  11    4.44    4.74   1
   0  10  11   13.56    3.70   1
   1  10  11    7.22    4.26   1
   2  10  11   63.71    5.87   1
   3  10  11   13.80    4.00   1
   4  10  11   13.05    3.59   1
   5  10  11   14.87    3.90   1
  -3  11  11   27.31    3.99   1
  -2  11  11    2.03    3.49   1
  -1  11  11    0.44    3.53   1
   0  11  11    3.32    2.15   1
   1  11  11    0.42    3.35   1
   2  11  11   10.10    3.43   1
   3  11  11   15.53    3.64   1
   0   0  12    0.58    4.64   1
   1   0  12  703.06   18.26   1
   2   0  12  410.00   10.10   1
   3   0  12    3.39    3.50   1
   4   0  12  791.90   15.19   1
   5   0  12  132.82    7.37   1
   6   0  12  112.72    7.39   1
   7   0  12    2.17    4.33   1
   8   0  12   28.25    5.68   1
   9   0  12   41.83    3.45   1
  10   0  12    8.49    3.61   1
  -9   1  12   45.32    4.62   1
  -8   1  12   44.26    5.57   1
  -7   1  12   44.65    7.14   1
  -6   1  12   38.82    7.42   1
  -5   1  12  286.92   13.92   1
  -4   1  12   44.19    7.22   1
  -3   1  12  241.72   11.42   1
  -2   1  12  791.91   19.37   1
  -1   1  12   76.06    7.17   1
   0   1  12    0.53    4.20   1
   1   1  12   65.85    6.32   1
   2   1  12  751.49   19.07   1
   3   1  12  246.34   12.09   1
   4   1  12   64.51    7.54   1
   5   1  12  297.92   14.06   1
   6   1  12   45.28    7.22   1
   7   1  12   44.19    7.31   1
   8   1  12   55.55    5.35   1
   9   1  12   43.94    4.40   1
  -9   2  12   42.39    4.62   1
  -8   2  12   26.50    5.14   1
  -7   2  12  200.93   11.53   1
  -6   2  12  125.49   10.31   1
  -5   2  12  123.41   10.14   1
  -4   2  12  415.87   15.60   1
  -3   2  12  787.22   20.35   1
  -2   2  12   56.12    7.18   1
  -1   2  12  402.40   14.05   1
   0   2  12    4.36    4.11   1
   1   2  12  404.61   13.86   1
   2   2  12   69.23    7.15   1
   3   2  12  839.16   21.47   1
   4   2  12  424.62   15.71   1
   5   2  12  102.86    9.43   1
   6   2  12  118.93   10.03   1
   7   2  12  224.45   11.08   1
   8   2  12   37.54    5.54   1
   9   2  12   37.95    4.13   1
  -9   3  12   73.62    5.70   1
  -8   3  12   11.63    3.62   1
  -7   3  12    9.98    5.29   1
  -6   3  12  155.01   10.46   1
  -5   3  12  421.33   16.32   1
  -4   3  12   31.02    6.72   1
  -3   3  12  291.31   13.13   1
  -2   3  12  201.93   11.24   1
  -1   3  12   92.31    7.47   1
   0   3  12  601.75   17.01   1
   1   3  12   65.38    7.00   1
   2   3  12  187.35   10.66   1
   3   3  12  257.68   13.11   1
   4   3  12   35.13    6.70   1
   5   3  12  384.04   16.37   1
   6   3  12  144.75   10.25   1
   7   3  12   15.15    5.36   1
   8   3  12    3.52    3.48   1
   9   3  12   70.46    5.08   1
  -9   4  12   49.16    4.37   1
  -8   4  12   58.85    5.33   1
  -7   4  12   28.25    5.59   1
  -6   4  12  119.97    9.61   1
  -5   4  12   93.00    8.98   1
  -4   4  12  252.33   13.68   1
  -3   4  12   17.91    7.11   1
  -2   4  12   73.52    7.73   1
  -1   4  12  272.86   12.36   1
   0   4  12  489.95   16.06   1
   1   4  12  263.37   12.19   1
   2   4  12   67.34    7.35   1
   3   4  12    8.27    6.66   1
   4   4  12  300.88   14.21   1
   5   4  12   81.69    8.51   1
   6   4  12  127.63    9.83   1
   7   4  12   37.00    5.34   1
   8   4  12   57.74    5.17   1
   9   4  12   45.94    4.30   1
  -8   5  12  112.99    6.50   1
  -7   5  12   13.73    4.44   1
  -6   5  12   17.43    5.82   1
  -5   5  12   16.40    5.37   1
  -4   5  12   29.12    6.90   1
  -3   5  12   57.40    7.70   1
  -2   5  12  125.71   10.06   1
  -1   5  12  396.35   15.53   1
   0   5  12   45.30    7.40   1
   1   5  12  399.36   15.86   1
   2   5  12  142.84   10.61   1
   3   5  12   63.77    7.59   1
   4   5  12   32.40    7.15   1
   5   5  12   15.00    6.25   1
   6   5  12   31.45    5.76   1
   7   5  12   22.49    4.25   1
   8   5  12  123.39    6.61   1
   9   5  12    2.33    3.19   1
  -8   6  12   84.62    6.00   1
  -7   6  12    9.94    4.14   1
  -6   6  12  181.69    9.42   1
  -5   6  12   35.89    6.22   1
  -4   6  12  424.13   15.88   1
  -3   6  12   70.36    8.75   1
  -2   6  12   76.64    7.85   1
  -1   6  12   19.60    6.73   1
   0   6  12    1.53    5.07   1
   1   6  12    8.87    6.24   1
   2   6  12   73.66    8.72   1
   3   6  12   78.21    8.05   1
   4   6  12  408.85   15.95   1
   5   6  12   48.35    6.29   1
   6   6  12  171.98    9.31   1
   7   6  12    1.79    3.78   1
   8   6  12   74.94    5.07   1
  -7   7  12    2.81    3.48   1
  -6   7  12    9.89    3.67   1
  -5   7  12   20.37    5.05   1
  -4   7  12   15.24    5.23   1
  -3   7  12   40.68    6.75   1
  -2   7  12   68.79    8.10   1
  -1   7  12  109.20    9.33   1
   0   7  12    8.42    8.91   1
   1   7  12  130.74   10.06   1
   2   7  12   88.83    8.79   1
   3   7  12   52.45    7.03   1
   4   7  12   20.94    5.31   1
   5   7  12   34.91    5.50   1
   6   7  12    6.70    3.95   1
   7   7  12    0.40    3.20   1
  -6   8  12    0.53    3.18   1
  -5   8  12   24.65    4.95   1
  -4   8  12   51.18    5.65   1
  -3   8  12  276.70   12.98   1
  -2   8  12   67.89    6.95   1
  -1   8  12   51.78    6.81   1
   0   8  12  204.83    9.32   1
   1   8  12   59.93    6.45   1
   2   8  12   68.36    7.69   1
   3   8  12  266.20   12.22   1
   4   8  12   49.37    6.42   1
   5   8  12   37.38    4.85   1
   6   8  12    0.47    3.79   1
   7   8  12    2.22    3.61   1
  -5   9  12   45.96    4.78   1
  -4   9  12   25.81    4.18   1
  -3   9  12    3.73    3.87   1
  -2   9  12    3.67    4.09   1
  -1   9  12   33.46    5.58   1
   0   9  12   23.82    4.63   1
   1   9  12   25.41    5.32   1
   2   9  12    5.24    4.62   1
   3   9  12    8.89    4.14   1
   4   9  12   15.91    4.21   1
   5   9  12   42.72    4.87   1
   6   9  12   22.45    3.74   1
  -4  10  12   57.97    5.35   1
  -3  10  12   19.85    3.79   1
  -2  10  12   11.80    3.85   1
  -1  10  12   17.34    4.38   1
   0  10  12    1.78    2.85   1
   1  10  12   23.30    4.25   1
   2  10  12    6.93    3.09   1
   3  10  12   10.39    3.83   1
   4  10  12   43.96    4.76   1
  -1  11  12   11.43    3.49   1
   0  11  12    3.98    3.23   1
   1  11  12    6.55    3.39   1
   2  11  12   47.79    4.33   1
   1   0  13   14.14    3.62   1
   2   0  13    7.27    3.39   1
   3   0  13  811.02   15.44   1
   4   0  13   26.31    4.67   1
   5   0  13    1.16    3.90   1
   6   0  13    2.56    3.79   1
   7   0  13   52.64    5.04   1
   8   0  13    2.39    2.74   1
   9   0  13   20.52    2.93   1
  -9   1  13   52.11    5.04   1
  -8   1  13    0.53    4.26   1
  -7   1  13    0.49    3.91   1
  -6   1  13   86.49    9.15   1
  -5   1  13  133.39    9.97   1
  -4   1  13  173.92   12.28   1
  -3   1  13  231.05   12.21   1
  -2   1  13   10.56    5.25   1
  -1   1  13 1440.88   26.98   1
   0   1  13    7.33    5.46   1
   1   1  13 1420.43   26.77   1
   2   1  13   17.83    5.90   1
   3   1  13  225.91   12.11   1
   4   1  13  203.50   12.16   1
   5   1  13  120.70    9.73   1
   6   1  13  108.62    8.83   1
   7   1  13    0.56    4.52   1
   8   1  13    5.28    3.03   1
   9   1  13   53.44    4.68   1
  -9   2  13   11.22    3.23   1
  -8   2  13   19.31    4.54   1
  -7   2  13   41.74    6.13   1
  -6   2  13  132.83    9.43   1
  -5   2  13  138.65    9.70   1
  -4   2  13  558.97   18.46   1
  -3   2  13   45.21    7.55   1
  -2   2  13   82.15    8.31   1
  -1   2  13  137.04    9.21   1
   0   2  13  290.28   12.78   1
   1   2  13  121.67    8.78   1
   2   2  13   83.26    8.07   1
   3   2  13   32.08    6.88   1
   4   2  13  578.42   19.22   1
   5   2  13  129.58    9.75   1
   6   2  13  157.32   10.02   1
   7   2  13   34.32    6.45   1
   8   2  13   26.92    4.11   1
   9   2  13    8.85    3.75   1
  -8   3  13    1.71    2.88   1
  -7   3  13   53.77    6.26   1
  -6   3  13  248.30   12.49   1
  -5   3  13  156.01   10.67   1
  -4   3  13   77.24    8.08   1
  -3   3  13   12.53    6.28   1
  -2   3  13  703.50   20.07   1
  -1   3  13  258.25   12.67   1
   0   3  13   29.70    5.41   1
   1   3  13  269.62   12.77   1
   2   3  13  684.25   20.52   1
   3   3  13   12.49    6.25   1
   4   3  13   82.04    8.72   1
   5   3  13  182.19   11.37   1
   6   3  13  237.42   12.51   1
   7   3  13   66.29    6.12   1
   8   3  13    3.02    2.50   1
   9   3  13    9.56    2.88   1
  -8   4  13   27.26    4.48   1
  -7   4  13   52.17    5.85   1
  -6   4  13   65.24    7.64   1
  -5   4  13   89.96    8.69   1
  -4   4  13   18.85    5.47   1
  -3   4  13  303.93   14.09   1
  -2   4  13   25.56    6.78   1
  -1   4  13  249.70   12.57   1
   0   4  13  393.01   15.43   1
   1   4  13  255.45   12.81   1
   2   4  13   29.68    6.05   1
   3   4  13  317.29   14.92   1
   4   4  13   15.29    5.90   1
   5   4  13   95.43    8.49   1
   6   4  13   70.00    6.99   1
   7   4  13   59.36    5.33   1
   8   4  13   20.27    4.27   1
  -8   5  13   11.08    3.78   1
  -7   5  13    5.13    3.46   1
  -6   5  13   25.57    4.50   1
  -5   5  13   27.66    6.30   1
  -4   5  13  228.59   12.38   1
  -3   5  13  287.55   13.35   1
  -2   5  13    8.67    5.43   1
  -1   5  13  157.88   10.53   1
   0   5  13    2.53    6.30   1
   1   5  13  177.65   11.07   1
   2   5  13    0.76    6.07   1
   3   5  13  325.75   15.00   1
   4   5  13  221.45   12.23   1
   5   5  13   25.17    5.84   1
   6   5  13   15.35    5.46   1
   7   5  13    4.69    3.19   1
   8   5  13   12.96    3.55   1
  -7   6  13   69.21    5.88   1
  -6   6  13   24.01    4.91   1
  -5   6  13    0.63    5.02   1
  -4   6  13   40.13    6.48   1
  -3   6  13   69.63    8.20   1
  -2   6  13   57.65    7.79   1
  -1   6  13   74.73    8.26   1
   0   6  13    7.64    6.05   1
   1   6  13   97.26    8.99   1
   2   6  13   50.59    7.30   1
   3   6  13   78.24    8.06   1
   4   6  13   40.51    6.41   1
   5   6  13    6.06    4.90   1
   6   6  13   30.68    4.53   1
   7   6  13   61.55    5.17   1
   8   6  13   13.91    3.62   1
  -7   7  13    6.95    3.00   1
  -6   7  13   76.31    5.75   1
  -5   7  13   68.84    6.59   1
  -4   7  13   32.11    6.11   1
  -3   7  13  126.61    8.36   1
  -2   7  13  228.66   12.83   1
  -1   7  13   11.10    4.99   1
   0   7  13    9.33    5.66   1
   1   7  13    7.31    5.54   1
   2   7  13  279.73   12.56   1
   3   7  13  129.83    9.28   1
   4   7  13   41.48    5.85   1
   5   7  13   48.93    5.46   1
   6   7  13   59.46    5.50   1
   7   7  13    1.83    3.33   1
  -6   8  13    5.95    3.25   1
  -5   8  13   18.66    4.11   1
  -4   8  13  103.14    6.96   1
  -3   8  13    0.73    4.59   1
  -2   8  13   48.68    6.21   1
  -1   8  13   45.12    7.15   1
   0   8  13  290.67   28.44   1
   1   8  13   57.74    6.80   1
   2   8  13   55.39    6.74   1
   3   8  13    0.59    4.69   1
   4   8  13  106.39    7.01   1
   5   8  13   18.02    4.07   1
   6   8  13    0.40    3.17   1
  -5   9  13   51.82    4.94   1
  -4   9  13    8.22    3.51   1
  -3   9  13    2.37    3.43   1
  -2   9  13   50.54    5.85   1
  -1   9  13   38.66    5.08   1
   0   9  13  165.35    9.16   1
   1   9  13   40.22    5.76   1
   2   9  13   39.91    5.54   1
   3   9  13    0.30    3.49   1
   4   9  13    8.96    3.51   1
   5   9  13   44.84    4.45   1
  -3  10  13    8.91    3.38   1
  -2  10  13   17.99    4.11   1
  -1  10  13   11.71    3.73   1
   0  10  13    3.31    3.17   1
   1  10  13    5.63    3.68   1
   2  10  13   15.18    4.08   1
   3  10  13    3.15    3.72   1
   0   0  14 2423.33   35.72   1
   1   0  14  140.17    6.82   1
   2   0  14   94.11    6.27   1
   3   0  14  709.73   14.49   1
   4   0  14   15.93    4.17   1
   5   0  14  212.50    8.15   1
   6   0  14    0.74    3.10   1
   7   0  14   12.23    8.40   1
   8   0  14   23.85    4.81   1
   9   0  14   18.38    4.08   1
  -8   1  14   60.78    5.18   1
  -7   1  14   66.98    6.45   1
  -6   1  14    6.66    4.68   1
  -5   1  14  115.32    9.18   1
  -4   1  14  284.34   13.40   1
  -3   1  14  161.51   10.68   1
  -2   1  14  210.48   12.16   1
  -1   1  14  255.25   12.56   1
   0   1  14   19.91    5.69   1
   1   1  14  241.46   12.26   1
   2   1  14  232.99   12.24   1
   3   1  14  184.18   11.24   1
   4   1  14  270.33   13.44   1
   5   1  14   93.91    8.87   1
   6   1  14    4.05    4.86   1
   7   1  14   60.14    6.08   1
   8   1  14   66.44    5.27   1
   9   1  14   15.04    3.56   1
  -8   2  14    6.53    3.27   1
  -7   2  14   36.98    4.93   1
  -6   2  14   17.56    4.55   1
  -5   2  14   18.95    6.58   1
  -4   2  14  124.07    8.95   1
  -3   2  14  277.86   13.51   1
  -2   2  14  353.74   14.83   1
  -1   2  14   75.20    7.76   1
   0   2  14    3.86    5.05   1
   1   2  14   71.62    7.76   1
   2   2  14  340.81   14.62   1
   3   2  14  273.50   14.04   1
   4   2  14  109.95    9.45   1
   5   2  14   22.31    6.70   1
   6   2  14   10.12    4.74   1
   7   2  14   28.98    4.39   1
   8   2  14    0.41    3.31   1
  -8   3  14   44.96    4.40   1
  -7   3  14   10.60    4.20   1
  -6   3  14   59.21    6.20   1
  -5   3  14   46.97    6.57   1
  -4   3  14   55.84    6.98   1
  -3   3  14   94.59    8.51   1
  -2   3  14   28.23    6.57   1
  -1   3  14   88.34    8.18   1
   0   3  14  106.82    9.06   1
   1   3  14   99.40    8.84   1
   2   3  14   34.21    7.72   1
   3   3  14   97.82    9.47   1
   4   3  14   57.84    7.34   1
   5   3  14   38.57    6.95   1
   6   3  14   52.90    6.58   1
   7   3  14    5.32    3.89   1
   8   3  14   33.21    4.20   1
  -8   4  14    4.59    2.94   1
  -7   4  14    7.85    4.18   1
  -6   4  14   97.10    7.49   1
  -5   4  14   30.13    5.22   1
  -4   4  14   11.99    5.65   1
  -3   4  14  181.21   11.04   1
  -2   4  14  587.14   19.03   1
  -1   4  14   58.17    7.91   1
   0   4  14  688.78   20.04   1
   1   4  14   68.44    8.75   1
   2   4  14  578.33   19.02   1
   3   4  14  197.43   12.03   1
   4   4  14   13.91    5.53   1
   5   4  14   28.49    5.94   1
   6   4  14   94.21    7.72   1
   7   4  14   16.68    3.65   1
   8   4  14    5.54    2.50   1
  -7   5  14   88.77    6.06   1
  -6   5  14   38.36    5.01   1
  -5   5  14   23.82    5.23   1
  -4   5  14   27.94    5.88   1
  -3   5  14  185.35   11.82   1
  -2   5  14   80.55    8.17   1
  -1   5  14  203.46   11.99   1
   0   5  14   39.42    7.32   1
   1   5  14  226.86   12.36   1
   2   5  14   91.41    8.99   1
   3   5  14  240.76   12.58   1
   4   5  14   35.09    5.95   1
   5   5  14   22.45    4.84   1
   6   5  14   32.04    5.68   1
   7   5  14  100.75    5.64   1
   8   5  14   14.82    3.78   1
  -7   6  14    5.60    2.74   1
  -6   6  14    6.17    3.81   1
  -5   6  14   78.55    6.48   1
  -4   6  14   28.50    5.18   1
  -3   6  14  171.35    9.98   1
  -2   6  14  131.05    9.71   1
  -1   6  14   73.87    7.93   1
   0   6  14  102.10    8.50   1
   1   6  14  104.85    9.11   1
   2   6  14  139.29    8.98   1
   3   6  14  144.54    9.45   1
   4   6  14   28.24    4.86   1
   5   6  14   63.39    6.55   1
   6   6  14    4.50    3.87   1
   7   6  14    4.82    3.11   1
  -6   7  14    9.50    3.35   1
  -5   7  14    7.54    3.78   1
  -4   7  14   46.67    5.00   1
  -3   7  14  163.54    9.17   1
  -2   7  14    5.39    4.78   1
  -1   7  14   53.85    6.82   1
   0   7  14   27.96    4.36   1
   1   7  14   38.30    6.51   1
   2   7  14    0.69    5.57   1
   3   7  14  131.56    8.69   1
   4   7  14   35.16    5.60   1
   5   7  14   10.42    3.40   1
   6   7  14   10.43    3.04   1
  -5   8  14    6.69    2.94   1
  -4   8  14    0.46    3.69   1
  -3   8  14   37.46    4.98   1
  -2   8  14   78.01    6.66   1
  -1   8  14  129.98    8.61   1
   0   8  14    3.13    3.35   1
   1   8  14  125.48    8.20   1
   2   8  14   76.06    6.26   1
   3   8  14   41.54    4.99   1
   4   8  14    5.90    3.48   1
   5   8  14    0.45    3.58   1
  -4   9  14  106.60    6.60   1
  -3   9  14    0.46    3.69   1
  -2   9  14    4.50    3.21   1
  -1   9  14   56.33    5.19   1
   0   9  14   46.26   10.40   1
   1   9  14   52.09    5.42   1
   2   9  14    0.28    3.77   1
   3   9  14    1.82    3.42   1
   4   9  14  113.68    6.51   1
  -1  10  14   42.06    4.57   1
   0  10  14   15.37    3.14   1
   1  10  14   38.75    4.55   1
   2  10  14   10.96    3.24   1
   1   0  15  413.07   11.31   1
   2   0  15  331.82   10.46   1
   3   0  15  111.44    7.91   1
   4   0  15  180.26    8.03   1
   5   0  15    3.47    3.19   1
   6   0  15  153.83    6.77   1
   7   0  15   27.79    3.08   1
   8   0  15    2.28    1.95   1
  -8   1  15   74.21    5.46   1
  -7   1  15   18.47    3.72   1
  -6   1  15   31.72    5.36   1
  -5   1  15   46.79    6.26   1
  -4   1  15   96.79    8.46   1
  -3   1  15  245.40   13.08   1
  -2   1  15   54.79    7.66   1
  -1   1  15  186.71   10.66   1
   0   1  15   98.75    8.84   1
   1   1  15  189.35   11.17   1
   2   1  15   56.57    7.43   1
   3   1  15  230.38   12.83   1
   4   1  15   96.49    8.29   1
   5   1  15   50.96    6.88   1
   6   1  15   40.64    5.73   1
   7   1  15   22.82    3.76   1
   8   1  15   65.64    5.14   1
  -8   2  15   13.71    3.26   1
  -7   2  15    5.83    3.23   1
  -6   2  15    9.14    4.41   1
  -5   2  15  116.07    9.19   1
  -4   2  15   23.38    5.25   1
  -3   2  15  120.23    9.60   1
  -2   2  15   23.71    6.40   1
  -1   2  15   82.85    8.28   1
   0   2  15  278.07   13.11   1
   1   2  15   84.75    8.26   1
   2   2  15   29.99    5.89   1
   3   2  15  123.06   10.08   1
   4   2  15   10.86    6.35   1
   5   2  15  127.66    9.08   1
   6   2  15    4.06    4.33   1
   7   2  15    6.49    3.30   1
   8   2  15    8.62    3.32   1
  -7   3  15   73.47    5.55   1
  -6   3  15    3.74    4.07   1
  -5   3  15   30.94    5.20   1
  -4   3  15   31.63    6.70   1
  -3   3  15   65.48    7.56   1
  -2   3  15   18.98    5.65   1
  -1   3  15  274.84   12.64   1
   0   3  15  124.79    9.17   1
   1   3  15  229.90   12.07   1
   2   3  15   18.46    4.86   1
   3   3  15   40.78    6.69   1
   4   3  15   31.77    7.08   1
   5   3  15   41.78    5.94   1
   6   3  15    4.12    4.03   1
   7   3  15   77.77    5.32   1
   8   3  15    7.21    2.93   1
  -7   4  15   12.67    3.25   1
  -6   4  15   30.26    4.24   1
  -5   4  15   91.23    7.19   1
  -4   4  15   31.36    4.84   1
  -3   4  15   45.98    6.68   1
  -2   4  15  367.29   14.99   1
  -1   4  15  120.05    8.92   1
   0   4  15   42.81    7.15   1
   1   4  15  101.69    9.03   1
   2   4  15  410.22   15.72   1
   3   4  15   45.80    6.97   1
   4   4  15   25.31    5.71   1
   5   4  15   95.28    6.86   1
   6   4  15   30.45    4.65   1
   7   4  15    6.99    3.06   1
  -7   5  15   12.42    3.52   1
  -6   5  15   11.25    3.67   1
  -5   5  15    1.34    3.65   1
  -4   5  15   77.32    6.58   1
  -3   5  15   34.43    5.99   1
  -2   5  15    5.06    4.76   1
  -1   5  15   18.21    5.54   1
   0   5  15  558.72   17.85   1
   1   5  15   13.49    4.82   1
   3   5  15   42.74    6.45   1
   4   5  15   63.29    6.53   1
   5   5  15    0.51    4.13   1
   6   5  15   13.47    3.76   1
   7   5  15   11.77    3.91   1
  -6   6  15   36.08    4.17   1
  -5   6  15    2.32    3.51   1
  -4   6  15   15.03    4.46   1
  -3   6  15   70.70    6.67   1
  -2   6  15   49.98    6.53   1
  -1   6  15   40.41    6.31   1
   0   6  15   16.32    4.73   1
   1   6  15   34.84    5.94   1
   2   6  15   58.20    7.20   1
   3   6  15   59.72    6.82   1
   4   6  15   16.63    4.16   1
   5   6  15    0.87    3.37   1
   6   6  15   27.68    4.12   1
  -5   7  15   24.20    4.28   1
  -4   7  15    7.24    3.10   1
  -3   7  15    8.11    3.57   1
  -2   7  15   19.34    4.12   1
  -1   7  15  122.11    8.01   1
   0   7  15   26.62    4.46   1
   1   7  15  111.79    7.70   1
   2   7  15   11.95    4.91   1
   3   7  15   10.25    3.54   1
   4   7  15    4.94    3.47   1
   5   7  15   18.22    4.15   1
   6   7  15   20.84    3.59   1
  -4   8  15   74.81    5.63   1
  -3   8  15   13.85    4.08   1
  -2   8  15   12.48    3.64   1
  -1   8  15   56.93    5.79   1
   0   8  15   92.54    6.42   1
   1   8  15   54.43    5.20   1
   2   8  15   12.18    3.48   1
   3   8  15   14.71    4.48   1
   4   8  15   71.13    5.60   1
   5   8  15   62.94    5.19   1
  -2   9  15    0.42    3.40   1
  -1   9  15   52.53    5.21   1
   0   9  15   10.88    3.49   1
   1   9  15   56.85    5.36   1
   2   9  15    0.52    2.92   1
   3   9  15   45.37    4.87   1
   0   0  16  176.84   11.18   1
   1   0  16  183.18    7.94   1
   2   0  16    3.68    3.92   1
   3   0  16    9.64    5.68   1
   4   0  16   57.20    4.78   1
   5   0  16   34.64    4.23   1
   6   0  16   40.91    3.69   1
   7   0  16    5.22    2.40   1
   8   0  16   50.06    4.45   1
  -7   1  16   47.31    4.91   1
  -6   1  16   43.25    5.09   1
  -5   1  16    8.12    3.84   1
  -4   1  16   20.65    4.91   1
  -3   1  16    0.61    4.93   1
  -2   1  16  210.62   11.60   1
  -1   1  16   69.11    8.09   1
   0   1  16  143.76    9.96   1
   1   1  16   78.86    8.21   1
   2   1  16  200.98   11.41   1
   3   1  16    0.65    5.19   1
   4   1  16   21.30    5.30   1
   5   1  16    7.48    4.22   1
   6   1  16   60.47    5.36   1
   7   1  16   50.27    4.33   1
  -7   2  16   12.98    3.33   1
  -6   2  16   19.12    4.30   1
  -5   2  16   33.55    5.37   1
  -4   2  16   25.85    4.99   1
  -3   2  16  115.42    8.64   1
  -2   2  16   66.64    7.76   1
  -1   2  16  125.69    9.44   1
   0   2  16  128.48    9.17   1
   1   2  16  135.01    9.39   1
   2   2  16   63.18    7.38   1
   3   2  16  127.81    9.07   1
   4   2  16   35.82    6.11   1
   5   2  16   27.08    5.37   1
   6   2  16   28.43    4.00   1
   7   2  16   10.00    3.60   1
  -7   3  16    5.60    3.13   1
  -6   3  16   15.28    4.16   1
  -5   3  16   27.44    4.51   1
  -4   3  16   55.19    5.87   1
  -3   3  16  186.56   10.20   1
  -2   3  16  126.64    9.17   1
  -1   3  16   92.97    9.03   1
   0   3  16   13.03    4.18   1
   1   3  16   73.37    8.34   1
   2   3  16  111.39    9.72   1
   3   3  16  175.97   10.65   1
   4   3  16   43.25    6.34   1
   5   3  16   17.17    4.64   1
   6   3  16   15.63    3.56   1
   7   3  16    2.03    3.25   1
  -6   4  16   10.11    3.27   1
  -5   4  16    7.90    3.72   1
  -4   4  16   44.07    5.61   1
  -3   4  16   15.05    6.01   1
  -2   4  16   42.86    6.33   1
  -1   4  16  123.06    8.58   1
   0   4  16    0.92    4.29   1
   1   4  16  113.73    8.87   1
   2   4  16   40.97    6.96   1
   3   4  16   16.49    4.45   1
   4   4  16   33.95    5.14   1
   5   4  16    8.57    3.68   1
   6   4  16    6.22    3.30   1
   7   4  16    2.56    2.88   1
  -6   5  16    7.61    3.36   1
  -5   5  16   12.94    4.11   1
  -4   5  16   33.99    5.00   1
  -3   5  16   40.67    5.31   1
  -2   5  16  161.09    9.26   1
  -1   5  16   37.62    5.61   1
   0   5  16   22.33    5.01   1
   1   5  16   36.42    5.77   1
   2   5  16  164.68    9.39   1
   3   5  16   42.56    5.87   1
   4   5  16   28.76    4.61   1
   5   5  16    9.27    3.61   1
   6   5  16    0.23    3.23   1
  -5   6  16    0.38    3.08   1
  -4   6  16   42.79    5.25   1
  -3   6  16    6.77    3.90   1
  -2   6  16   14.94    4.93   1
  -1   6  16   30.32    5.52   1
   0   6  16  123.67    7.87   1
   1   6  16   47.71    5.86   1
   2   6  16   17.63    4.84   1
   3   6  16   11.15    3.47   1
   4   6  16   59.67    5.02   1
   5   6  16    1.49    3.03   1
   6   6  16   35.01    4.38   1
  -4   7  16    2.51    3.12   1
  -3   7  16   59.31    5.09   1
  -2   7  16  136.11    7.67   1
  -1   7  16    5.16    4.09   1
   0   7  16   13.44    6.62   1
   1   7  16   12.19    4.03   1
   2   7  16  140.26    7.65   1
   3   7  16   52.97    4.94   1
   4   7  16    0.42    3.43   1
   5   7  16   17.35    3.82   1
  -3   8  16   33.59    4.26   1
  -2   8  16   86.95    5.72   1
  -1   8  16   34.34    5.34   1
   0   8  16    3.26    2.57   1
   1   8  16   39.08    4.97   1
   2   8  16   85.63    5.91   1
   3   8  16   31.54    3.90   1
   0   9  16    2.17    3.72   1
   1   9  16   42.68    4.87   1
   1   0  17  250.74    8.55   1
   2   0  17    5.75    3.79   1
   3   0  17    1.24    3.16   1
   4   0  17    0.48    2.74   1
   5   0  17    6.83    4.02   1
   6   0  17   16.07    2.40   1
   7   0  17   57.19    3.31   1
  -6   1  17   20.81    3.88   1
  -5   1  17  119.40    7.44   1
  -4   1  17    0.47    3.75   1
  -3   1  17   28.33    5.03   1
  -2   1  17   14.34    4.70   1
  -1   1  17   73.54    7.45   1
   0   1  17  100.63    8.25   1
   1   1  17   71.68    7.74   1
   2   1  17   16.43    5.36   1
   3   1  17   33.91    5.77   1
   4   1  17    2.69    4.12   1
   5   1  17   98.02    6.94   1
   6   1  17   16.97    4.04   1
   7   1  17   28.83    3.90   1
  -6   2  17    9.87    3.59   1
  -5   2  17    2.13    3.75   1
  -4   2  17   19.32    4.80   1
  -3   2  17    2.80    3.82   1
  -2   2  17   79.33    6.59   1
  -1   2  17   51.81    6.77   1
   0   2  17  237.61   12.01   1
   1   2  17   44.09    7.14   1
   2   2  17   88.67    7.29   1
   3   2  17   16.88    4.38   1
   4   2  17   28.21    4.74   1
   5   2  17   12.95    3.78   1
   6   2  17   14.19    3.63   1
   7   2  17   14.39    3.17   1
  -6   3  17   89.69    5.69   1
  -5   3  17    6.60    3.43   1
  -4   3  17    9.68    4.00   1
  -3   3  17   31.65    5.61   1
  -2   3  17   88.78    7.66   1
  -1   3  17   34.66    6.04   1
   0   3  17    2.61    3.98   1
   1   3  17   32.94    5.79   1
   2   3  17   97.83    8.19   1
   3   3  17   28.99    4.97   1
   4   3  17   18.77    4.43   1
   5   3  17    5.45    3.60   1
   6   3  17   89.42    5.72   1
  -6   4  17    0.39    3.08   1
  -5   4  17    7.38    3.57   1
  -4   4  17   90.50    6.70   1
  -3   4  17   95.68    6.56   1
  -2   4  17   29.61    5.00   1
  -1   4  17   10.47    4.11   1
   0   4  17   21.86    5.15   1
   1   4  17   10.07    4.31   1
   2   4  17   24.07    5.06   1
   3   4  17  102.09    7.40   1
   4   4  17   85.83    6.40   1
   5   4  17   12.57    3.57   1
   6   4  17    3.60    3.00   1
  -5   5  17   38.26    4.33   1
  -4   5  17   30.27    4.59   1
  -3   5  17   35.43    5.13   1
  -2   5  17   41.18    5.41   1
  -1   5  17   19.24    4.93   1
   0   5  17   26.29    4.82   1
   1   5  17   24.24    5.03   1
   2   5  17   34.30    5.53   1
   3   5  17   36.62    5.06   1
   4   5  17   24.50    4.15   1
   5   5  17   47.69    4.57   1
  -4   6  17    8.42    3.67   1
  -3   6  17   54.46    5.16   1
  -2   6  17   17.83    4.31   1
  -1   6  17  132.59    7.28   1
   0   6  17   12.42    3.94   1
   1   6  17  122.51    7.06   1
   2   6  17   22.60    4.10   1
   3   6  17   54.70    5.27   1
   4   6  17   10.04    3.48   1
   5   6  17    3.33    2.90   1
  -3   7  17    4.13    3.20   1
  -2   7  17   38.46    4.75   1
  -1   7  17   68.15    5.55   1
   0   7  17    5.40    5.69   1
   1   7  17   65.64    5.51   1
   2   7  17   34.98    4.40   1
   3   7  17    4.33    2.95   1
   4   7  17    8.35    3.13   1
   0   8  17  164.31    6.16   1
   1   8  17    5.52    3.32   1
   2   8  17   20.08    3.90   1
   0   0  18  372.34   13.54   1
   1   0  18  106.37    5.83   1
   2   0  18    3.81    2.95   1
   3   0  18   12.04    2.93   1
   4   0  18   50.00    3.91   1
   5   0  18   66.88    3.93   1
   6   0  18    2.70    2.09   1
  -6   1  18   14.86    3.31   1
  -5   1  18    5.53    3.51   1
  -4   1  18   77.41    5.63   1
  -3   1  18    4.18    3.31   1
  -2   1  18    6.89    4.78   1
  -1   1  18    0.60    4.79   1
   0   1  18   24.88    4.91   1
   1   1  18    7.70    4.56   1
   2   1  18    5.81    5.16   1
   3   1  18    0.46    3.66   1
   4   1  18   57.90    5.98   1
   5   1  18    2.12    3.46   1
   6   1  18   10.49    3.43   1
  -5   2  18   17.50    3.76   1
  -4   2  18   13.20    3.33   1
  -3   2  18    1.67    3.63   1
  -2   2  18   42.89    5.57   1
  -1   2  18   11.30    4.25   1
   0   2  18    3.13    3.50   1
   1   2  18    0.58    4.66   1
   2   2  18   42.63    5.68   1
   3   2  18    8.81    3.75   1
   4   2  18   15.47    3.62   1
   5   2  18   18.23    3.46   1
   6   2  18    3.54    3.61   1
  -5   3  18    3.89    3.18   1
  -4   3  18   25.84    4.19   1
  -3   3  18    0.51    4.02   1
  -2   3  18   22.30    4.36   1
  -1   3  18   46.10    5.66   1
   0   3  18   36.40    5.14   1
   1   3  18   50.65    6.06   1
   2   3  18    9.35    4.68   1
   3   3  18    4.42    3.31   1
   4   3  18   28.86    3.99   1
   5   3  18    3.83    2.72   1
  -5   4  18    4.85    3.23   1
  -4   4  18    0.76    3.15   1
  -3   4  18   80.85    5.89   1
  -2   4  18  130.37    7.34   1
  -1   4  18    9.72    3.74   1
   0   4  18   13.13    4.55   1
   1   4  18    8.32    2.96   1
   2   4  18  139.74    7.32   1
   3   4  18   77.08    5.88   1
   4   4  18    2.55    3.04   1
   5   4  18    0.68    2.95   1
  -4   5  18    9.79    3.09   1
  -3   5  18   26.07    4.18   1
  -2   5  18   13.25    3.37   1
  -1   5  18   61.18    5.69   1
   0   5  18   12.04    4.14   1
   1   5  18   74.32    5.81   1
   2   5  18   13.06    3.66   1
   3   5  18   31.81    4.08   1
   4   5  18   13.62    2.98   1
  -3   6  18    7.13    3.40   1
  -2   6  18   20.27    3.94   1
  -1   6  18   20.51    3.79   1
   0   6  18  103.02    6.10   1
   1   6  18   14.77    3.64   1
   2   6  18   15.79    3.39   1
   3   6  18   12.01    3.03   1
   0   7  18   43.93    4.07   1
   1   7  18   10.75    3.49   1
   2   7  18    1.63    3.06   1
   1   0  19    4.93    4.55   1
   2   0  19   59.65    4.04   1
   3   0  19    0.42    2.35   1
   4   0  19   66.74    3.58   1
   5   0  19   35.40    3.04   1
  -5   1  19   24.77    3.97   1
  -4   1  19   52.32    4.87   1
  -3   1  19   15.62    3.42   1
  -2   1  19    6.27    3.79   1
  -1   1  19    5.02    3.52   1
   0   1  19   22.52    4.29   1
   1   1  19    2.99    3.77   1
   2   1  19   13.23    3.94   1
   3   1  19   11.23    3.63   1
   4   1  19   45.02    4.78   1
   5   1  19   23.22    4.02   1
  -4   2  19   75.32    5.48   1
  -3   2  19    8.70    3.28   1
  -2   2  19   16.76    4.11   1
  -1   2  19   94.52    6.56   1
   0   2  19   84.67    6.09   1
   1   2  19   96.35    7.06   1
   2   2  19   18.91    3.99   1
   3   2  19    0.44    3.53   1
   4   2  19   67.25    5.57   1
   5   2  19    0.22    3.51   1
  -4   3  19    1.17    3.14   1
  -3   3  19   30.32    4.16   1
  -2   3  19    6.73    3.64   1
  -1   3  19   29.26    4.59   1
   0   3  19    0.41    3.35   1
   1   3  19   28.70    4.42   1
   2   3  19    6.18    3.75   1
   3   3  19   23.95    4.11   1
   4   3  19    0.39    3.13   1
  -3   4  19   25.12    3.90   1
  -2   4  19   14.30    3.83   1
  -1   4  19   99.06    5.99   1
   0   4  19    5.50    2.64   1
   1   4  19   74.25    5.75   1
   2   4  19   20.34    3.67   1
   3   4  19   31.49    3.86   1
   4   4  19    1.11    3.22   1
  -2   5  19    3.39    3.48   1
  -1   5  19    6.06    2.91   1
   0   5  19   93.97    6.02   1
   1   5  19    0.25    3.24   1
   2   5  19    0.41    3.29   1
   3   5  19    7.71    3.41   1
   0   6  19    9.87    3.25   1
   1   6  19    7.45    3.15   1
   0   0  20    0.42    3.43   1
   1   0  20   53.95    5.51   1
   2   0  20    4.04    3.78   1
   3   0  20    0.40    2.26   1
   4   0  20    0.40    3.18   1
  -3   1  20   27.59    3.99   1
  -2   1  20   47.93    4.85   1
  -1   1  20   64.23    5.34   1
   0   1  20    4.63    3.52   1
   1   1  20   74.60    5.61   1
   2   1  20   36.49    4.78   1
   3   1  20   28.35    4.06   1
   4   1  20   15.90    3.80   1
  -3   2  20   33.40    3.92   1
  -2   2  20   23.63    3.65   1
  -1   2  20   51.53    4.61   1
   0   2  20   10.19    3.41   1
   1   2  20   49.08    4.68   1
   2   2  20   23.97    3.97   1
   3   2  20   39.22    4.10   1
  -2   3  20    7.17    3.15   1
  -1   3  20   62.29    4.79   1
   0   3  20   58.31    5.16   1
   1   3  20   58.17    4.51   1
   2   3  20    5.19    3.50   1
   3   3  20   24.66    3.78   1
  -1   4  20   18.55    3.34   1
   0   4  20    4.00    3.73   1
   1   4  20   18.68    3.40   1
   2   4  20   12.56    3.71   1
   1   0  21   15.67    4.12   1
   2   0  21    4.17    3.11   1
   0   1  21    6.31    3.21   1
   1   1  21   23.22    4.12   1
   2   1  21   31.19    3.64   1
   0   2  21  161.18    7.35   1
   1   2  21    0.39    3.12   1
   0   0   0    0.00    0.00   1
;
_shelx_hkl_checksum   95968
